# Supplementary material for: Limits on the reproducibility of marker associations with southern leaf blight resistance in the maize nested association mapping population
Source: BMC Genomics. 2014 Dec 5;15(1):1068. doi: 10.1186/1471-2164-15-1068 (PMC4300987; doi:10.1186/1471-2164-15-1068)
Supplement: Supplementary file 1 — Additional file 1: Supplemental Tables S1 – S6. (XLSX 164 KB) [file 12864_2014_6799_MOESM1_ESM.xlsx]

## Sheet: Table 1 DTA covariate effects
Table S1. Best fitting models for the effect of days to anthesis (dta) on Southern leaf blight disease resistance score for each combination of population, environment, and rating.
				rating 1						rating 2
pop.name	pop.id	env.name	env.id	function	intercept	dta	dta^2	r.square	p.value	function	intercept	dta	dta^2	r.square	p.value
B73xB97	1	06NC	1	linear	6.33824	0.191272	.	0.0875684	2.93688e-05	NA	.	.	.	.	.
B73xB97	1	07NC	2	linear	7.32451	0.161103	.	0.0750752	0.000110661	quadratic	5.9551	11.9207	-11.5191	0.1445	0.0001597
B73xB97	1	07FL	3	linear	4.54255	0.734745	.	0.224043	0.00177444	NA	.	.	.	.	.
B73xCML103	2	06NC	1	linear	7.36111	0.158473	.	0.0513054	0.0013326	.	6.66354	0.262542	.	0.0622269	0.000501298
B73xCML103	2	07NC	2	linear	7.16922	0.167922	.	0.0513485	0.0014042	.	6.43383	0.203295	.	0.0647956	0.0024948
B73xCML103	2	07FL	3	linear	5.4702	0.198421	.	0.045173	0.00307946	.	.	.	.	.	.
B73xCML228	3	06NC	1	linear	7.56633	0.167861	.	0.0571535	0.000739204	.	7.22061	0.241559	.	0.059652	0.00146843
B73xCML228	3	07NC	2	linear	7.59694	0.202769	.	0.0842542	3.67636e-05	.	7.12488	0.232547	.	0.0545462	0.0072588
B73xCML228	3	07FL	3	quadratic	6.72194	4.01146	-3.83835	0.07131	0.0007935	.	.	.	.	.	.
B73xCML247	4	06NC	1	linear	7.96324	0.142761	.	0.024363	0.0019126	.	6.88998	0.174298	.	0.0216665	0.0286886
B73xCML247	4	07NC	2	linear	7.76768	0.128481	.	0.0264788	0.0219919	.	.	.	.	.	.
B73xCML247	4	07FL	3	linear	6.24183	0.249521	.	0.0322514	0.0144448	NA	.	.	.	.	.
B73xCML277	5	06NC	1	.	.	.	.	.	.	.	.	.	.	.	.
B73xCML277	5	07NC	2	linear	8.17819	0.0924406	.	0.0387098	0.00680609	.	6.9642	0.221667	.	0.0474012	0.00553091
B73xCML277	5	07FL	3	.	.	.	.	.	.	.	5.32129	-0.243178	.	0.0419624	0.00491811
B73xCML322	6	06NC	1	.	.	.	.	.	.	.	.	.	.	.	.
B73xCML322	6	07NC	2	linear	7.24194	0.107676	.	0.0266075	0.0261108	.	6.63214	0.146485	.	0.0352044	0.0116623
B73xCML322	6	07FL	3	linear	5.57884	0.417213	.	0.164217	1.15565e-08	.	3.93951	0.28191	.	0.0960047	4.3675e-05
B73xCML333	7	06NC	1	.	.	.	.	.	.	.	6.35911	0.163965	.	0.0259434	0.0268199
B73xCML333	7	07NC	2	linear	7.53608	0.255186	.	0.095035	1.22528e-05	.	6.68573	0.291577	.	0.0800432	0.000412893
B73xCML333	7	07FL	3	.	.	.	.	.	.	.	.	.	.	.	.
B73xCML52	8	06NC	1	linear	8.61111	0.0927794	.	0.0266819	0.0214827	.	7.89646	0.179725	.	0.054796	0.00090257
B73xCML52	8	07NC	2	linear	8.36364	0.0859684	.	0.0553208	0.000851238	.	7.77416	0.279894	.	0.135738	4.879e-07
B73xCML52	8	07FL	3	linear	6.92737	0.158584	.	0.0473015	0.0023172	.	5.85724	0.223362	.	0.0484654	0.00501422
B73xCML69	9	06NC	1	.	.	.	.	.	.	.	.	.	.	.	.
B73xCML69	9	07NC	2	.	.	.	.	.	.	.	7.43913	0.110636	.	0.0212964	0.0451046
B73xCML69	9	07FL	3	linear	6.29046	0.177633	.	0.0389735	0.00647151	.	.	.	.	.	.
B73xHp301	10	06NC	1	linear	6.26667	0.172189	.	0.0389608	0.00567703	.	4.71828	0.431391	.	0.0904345	6.75778e-05
B73xHp301	10	07NC	2	.	.	.	.	.	.	NA	.	.	.	.	.
B73xHp301	10	07FL	3	linear	4.50498	0.471408	.	0.149961	0.00499442	NA	.	.	.	.	.
B73xIl14H	11	06NC	1	.	.	.	.	.	.	NA	.	.	.	.	.
B73xIl14H	11	07NC	2	.	.	.	.	.	.	.	.	.	.	.	.
B73xIl14H	11	07FL	3	.	.	.	.	.	.	NA	.	.	.	.	.
B73xKi11	12	06NC	1	linear	7.52296	0.303945	.	0.141683	5.40891e-08	.	7.32634	0.340647	.	0.150668	2.77541e-06
B73xKi11	12	07NC	2	linear	7.83256	0.17715	.	0.0849611	3.39817e-05	.	7.098	0.304961	.	0.102548	0.000161918
B73xKi11	12	07FL	3	linear	6.45623	0.232423	.	0.039065	0.00626769	.	.	.	.	.	.
B73xKi3	13	06NC	1	linear	7.72923	0.240975	.	0.0748102	0.000447004	.	7.18688	0.376591	.	0.0670032	0.00521727
B73xKi3	13	07NC	2	.	.	.	.	.	.	.	.	.	.	.	.
B73xKi3	13	07FL	3	linear	7.07422	0.167878	.	0.0368822	0.0298773	NA	.	.	.	.	.
B73xKy21	14	06NC	1	linear	6.48731	0.14089	.	0.0428864	0.00350171	.	5.75381	0.213502	.	0.0532407	0.00110588
B73xKy21	14	07NC	2	quadratic	6.94201	8.84654	-8.63313	0.08103	0.0002875	NA	.	.	.	.	.
B73xKy21	14	07FL	3	linear	5.27778	0.350819	.	0.106352	0.0161025	NA	.	.	.	.	.
B73xM162W	15	06NC	1	linear	7.11648	0.143213	.	0.0349174	0.000258984	.	.	.	.	.	.
B73xM162W	15	07NC	2	linear	7.63757	0.154974	.	0.0468265	0.00278329	.	5.80104	0.608316	.	0.147396	9.54141e-08
B73xM162W	15	07FL	3	linear	5.83398	0.230434	.	0.0411972	0.00628226	.	3.93939	0.33522	.	0.0639215	0.00139993
B73xM37W	16	06NC	1	linear	7.63289	0.130754	.	0.0411996	0.0048602	.	6.94716	0.125678	.	0.022315	0.0407508
B73xM37W	16	07NC	2	linear	7.6986	0.122022	.	0.0349884	0.00919388	.	.	.	.	.	.
B73xM37W	16	07FL	3	.	.	.	.	.	.	.	.	.	.	.	.
B73xMo17	17	06NC	1	linear	7.28198	0.101864	.	0.0132874	0.0246314	.	6.14695	0.22056	.	0.0421658	0.0106259
B73xMo17	17	07NC	2	.	.	.	.	.	.	NA	.	.	.	.	.
B73xMo17	17	07FL	3	linear	6.01122	0.222371	.	0.0365559	0.00789468	.	.	.	.	.	.
B73xMo18W	18	06NC	1	.	.	.	.	.	.	.	.	.	.	.	.
B73xMo18W	18	07NC	2	linear	7.52866	0.132305	.	0.0401764	0.00543202	.	7.17237	0.155575	.	0.045223	0.00415599
B73xMo18W	18	07FL	3	.	.	.	.	.	.	.	.	.	.	.	.
B73xMS71	19	06NC	1	.	.	.	.	.	.	NA	.	.	.	.	.
B73xMS71	19	07NC	2	linear	7.42187	0.136153	.	0.0237612	0.0341933	.	.	.	.	.	.
B73xMS71	19	07FL	3	.	.	.	.	.	.	NA	.	.	.	.	.
B73xNC350	20	06NC	1	.	.	.	.	.	.	.	.	.	.	.	.
B73xNC350	20	07NC	2	linear	7.8501	0.126911	.	0.0288106	0.0189013	.	7.13837	0.128217	.	0.0320893	0.0221388
B73xNC350	20	07FL	3	NA	.	.	.	.	.	.	6.22982	0.270271	.	0.0356607	0.0314196
B73xNC358	21	06NC	1	.	.	.	.	.	.	.	.	.	.	.	.
B73xNC358	21	07NC	2	.	.	.	.	.	.	.	6.76282	0.107382	.	0.0281712	0.0231401
B73xNC358	21	07FL	3	.	.	.	.	.	.	NA	.	.	.	.	.
B73xOh43	22	06NC	1	.	.	.	.	.	.	.	.	.	.	.	.
B73xOh43	22	07NC	2	.	.	.	.	.	.	.	.	.	.	.	.
B73xOh43	22	07FL	3	.	.	.	.	.	.	NA	.	.	.	.	.
B73xOh7B	23	06NC	1	linear	6.46667	0.380914	.	0.133021	2.29783e-07	.	.	.	.	.	.
B73xOh7B	23	07NC	2	quadratic	6.45288	-5.68484	5.91316	0.06805	0.001327	NA	.	.	.	.	.
B73xOh7B	23	07FL	3	.	.	.	.	.	.	.	.	.	.	.	.
B73xP39	24	06NC	1	linear	6.3739	0.295855	.	0.0932917	4.38203e-05	NA	.	.	.	.	.
B73xP39	24	07NC	2	.	.	.	.	.	.	NA	.	.	.	.	.
B73xP39	24	07FL	3	.	.	.	.	.	.	NA	.	.	.	.	.
B73xTx303	25	06NC	1	.	.	.	.	.	.	.	.	.	.	.	.
B73xTx303	25	07NC	2	.	.	.	.	.	.	.	.	.	.	.	.
B73xTx303	25	07FL	3	linear	5.01881	0.290635	.	0.0886822	0.0338061	NA	.	.	.	.	.
B73xTzi8	26	06NC	1	linear	7.03937	0.282295	.	0.11721	4.40482e-12	.	5.97304	0.319146	.	0.096376	2.25164e-08
B73xTzi8	26	07NC	2	linear	7.28833	0.182613	.	0.0562022	0.000959752	.	6.42045	0.25484	.	0.0607255	0.00345219
B73xTzi8	26	07FL	3	linear	5.52762	0.217543	.	0.0596421	0.000599853	.	4.14908	0.280386	.	0.0468134	0.00244471

## Sheet: Table S2 NAM_SLB_QTL_EFFECT
Table S2.Estimated QTL allele effects of 25 founder lines in 25 NAM families. Significant effects (p<0.05) are highlighted.
Chr	cM	Position in AGPv2	B97	CML103	CML228	CML247	CML277	CML322	CML333	CML52	CML69	Hp301	II14H	Ki11	Ki3	Ky21	M162W	M37W	Mo18W	MS71	NC350	NC358	Oh43	Oh7B	P39	Tx303	Tzi8
1	85.2	90443174	0.187272	0.0621605	-0.0180217	0.0793913	0.171367	0.105192	0.0479765	0.0120842	0.162928	0.0624325	0.00329268	0.21314	0.0714192	0.0460137	0.158613	0.0593865	0.142165	0.135867	0.116653	0.114883	0.0251482	0.345056	0.136254	0.0451815	0.0442658
1	127.6	218082692	0.0041115	0.194372	0.166065	0.19974	0.0413354	0.0533494	0.203875	0.0489154	0.0728295	0.0661282	0.0149183	0.0186779	0.0420798	0.208146	0.268606	0.0773994	0.0993703	0.0903661	0.0449455	0.0651553	0.0641206	0.0546548	0.0583708	0.0939595	0.0268522
1	146.8	251723948	0.0393551	0.0791204	-0.0245838	-0.0693186	0.0899565	0.0203894	-0.0961685	0.0798295	-0.0203163	0.0944758	0.00664854	0.153221	-0.0571734	0.0678537	-0.0358613	0.117854	-0.109565	-0.0193002	-0.0352939	0.0454262	0.0697151	0.0690932	0.232099	-0.0241852	0.103339
1	177	283549061	-0.051935	-0.0478756	-0.0707503	-0.0513615	0.06598	0.140748	0.0342661	0.0153397	0.00832836	0.0823082	-0.11079	-0.0653639	0.136592	0.0467595	0.0570702	0.029884	-0.0808674	0.0325133	-0.0706528	0.0129585	-0.0727742	-0.0640722	-0.19015	-0.0357724	-0.0382182
2	21.4	7180393	-0.04353	-0.0830124	0.050461	0.0643867	-0.0388318	0.0122565	0.0274311	0.052558	0.00609654	0.167429	-0.0827052	0.0298039	-0.0582521	-0.179251	-0.0114436	-0.040417	-0.00138634	0.0338917	0.0872104	0.104994	-0.015588	0.0918657	0.0515876	0.0970713	-0.0518441
2	65.4	36838070	0.163516	0.238623	0.152192	0.236057	0.160062	-0.0606427	0.184891	0.0721786	0.0423592	0.165313	0.16525	0.0831304	0.109877	-0.0126988	0.146671	0.0775061	0.270534	0.0364572	0.0625859	0.131407	0.151436	0.127266	-0.0120197	0.142501	0.200942
2	111.2	206275294	0.116352	-0.0195138	0.012314	-0.0105136	-0.0114383	0.170919	-0.087966	-0.0302029	-0.0444159	-0.0543605	0.108963	-0.041475	0.0303886	-0.0614723	0.167178	0.0395532	0.112854	-0.0236361	0.00874444	-0.0835633	-0.0186216	-0.0441168	0.0543823	-0.0657083	-0.0578959
3	19.6	5348237	-0.0799914	-0.068796	0.0611862	0.132784	-0.069769	0.0172633	0.0211425	0.0241509	0.0553888	-0.225501	-0.0694566	-0.152643	0.00180102	-0.0116832	-0.142397	0.0281453	0.0332688	-0.0203117	0.0194931	0.0588964	-0.128746	-0.131387	0.0700537	-0.00915475	0.0479602
3	43.4	16246035	0.0220438	0.110276	0.21446	0.334929	0.176549	0.0431463	0.154929	0.169191	0.049686	0.0347084	0.297619	0.23553	0.144846	-0.0183201	0.197048	0.109049	0.0773073	-0.0121772	0.195681	0.146971	0.104458	0.177139	0.198361	0.047252	0.0876291
3	54.4	31533927	0.229519	0.287653	0.1198	0.158221	-0.029074	-0.148973	0.105079	0.149141	0.137856	-0.170718	0.129213	0.0456613	-0.06596	-0.0133965	0.169777	-0.00130463	-0.0252696	-0.00348485	0.248159	0.126377	0.290576	0.068648	-0.185788	-0.114167	0.19518
3	79.4	170374260	0.00230356	-0.141582	0.0395732	-0.0821799	-0.0292648	-0.0814273	-0.0848676	-0.0604041	0.00206378	0.0397512	-0.140695	0.0407786	-0.114267	-0.0104032	-0.0648774	-0.119971	-0.00376758	-0.0484116	0.0461229	0.00741129	-0.148638	-0.169404	-0.164306	0.0635456	-0.114398
3	124.4	214568867	0.0216017	0.0311934	-0.0407574	0.0437601	-0.0369313	-0.0387572	0.0577028	-0.00428625	0.0254736	0.270603	-0.0509954	0.00423811	0.115386	-0.197342	-0.0543573	0.160925	0.112589	0.154761	0.0897627	-0.0601586	-0.0267485	-0.0502724	-0.0975655	-0.0654812	0.083765
3	134	219498075	0.00558194	-0.235114	-0.0861753	-0.0830547	-0.0902338	-0.134007	-0.156448	-0.0536127	-0.0665305	-0.279688	0.0233963	-0.00227508	-0.0899663	0.00987529	-0.216622	-0.20164	-0.0615564	-0.173733	-0.0423126	-0.0724768	-0.0463049	-0.191256	-0.134586	-0.124642	-0.169027
4	2.4	1892489	-0.0794279	-0.121249	-0.00204308	-0.162384	0.00854242	-0.0483827	0.00890347	-0.0662593	-0.0539988	0.0454057	-0.0265129	-0.0598454	-0.0509115	-0.0936614	0.0201606	-0.0573283	0.0692545	-0.0759584	-0.104457	-0.00699977	-0.0482984	-0.0101304	-0.0270885	-0.0142328	-0.0284807
4	59.8	141422921	-0.0945482	-0.157048	-0.0106939	0.0995006	0.0726999	0.0220398	0.0114835	0.0155427	-0.0695534	-0.152746	0.0945896	-0.0682988	-0.122834	-0.00859261	-0.03948	0.0676881	-0.109964	-0.00452502	-0.0961978	0.0399527	0.0837383	0.02206	-0.079872	-0.113483	-0.0590748
4	94	181935681	-0.0328645	-0.0153038	-0.0426021	-0.0258874	0.0803625	0.0771069	-0.0506276	-0.0221562	0.0162681	-0.18704	-0.00722581	0.0762316	-0.03355	0.0803247	-0.0681563	-0.0664208	0.0278487	-0.00162077	0.0581577	-0.0350498	-0.0451128	-0.166683	-0.0708104	0.0472064	0.0607448
5	45.2	15138119	0.00625334	0.0173923	0.150861	0.0301446	-0.0795799	0.0327149	-0.0634665	0.0494508	-0.0401214	-0.0589263	-0.0765877	0.00398033	0.0837055	0.0732309	-0.0311199	-0.024094	0.136771	0.167696	0.0151918	-0.00399694	0.0767293	-0.167373	-0.0141866	0.0561482	0.0766001
5	58	36905989	-0.0945764	-0.199208	-0.09285	5.84489e-05	-0.0426119	-0.0358257	0.0227075	0.0319115	0.0756178	-0.0945824	-0.0703909	0.00380405	-0.0282604	-0.0291568	-0.045107	-0.141351	-0.130975	-0.0735456	-0.129521	-0.0354319	0.0345777	-0.241334	-0.165796	-0.201874	-0.0555774
5	74.2	158046075	0.154754	0.219066	0.0580806	0.106476	-0.00382797	0.0799052	0.0554872	-0.0341892	-0.031195	-0.0631467	0.0683518	0.0555869	0.000604572	0.14917	-0.069456	-0.00802186	-0.0213881	0.023923	0.0386274	-0.0405232	0.00199875	0.0127706	0.194102	0.228238	-0.119538
5	106.6	200161433	-0.00741855	-0.0430984	0.0227591	0.0875842	0.0811565	0.0202536	0.0212009	0.0137253	-0.0531843	-0.133386	0.0528149	0.0858942	0.14527	-0.0706018	0.0566917	0.102257	0.0726187	0.0377858	0.0354476	0.0612279	0.0840991	-0.0627567	-0.176698	-0.0226922	0.102997
5	144.4	214137041	0.0346572	-0.00450367	0.057063	0.175495	0.00859914	0.0343018	0.0414989	0.0130731	0.025225	0.102831	-0.0295851	-0.0579336	0.066719	0.12607	-0.0456887	-0.038899	0.0170918	0.0141933	-0.0340647	0.0159847	-0.0194834	0.139771	0.0817118	0.0128789	0.0347095
6	-0.6	6929855	0.0503743	-0.0550269	-0.0751095	-0.231256	-0.0493395	-0.0738095	-0.128703	-0.068247	-0.0996637	-0.201968	-0.10166	-0.102734	-0.00422496	-0.0618513	-0.168118	-0.0412277	-0.192356	-0.108103	-0.189291	-0.14148	-0.0766145	-0.1483	-0.157892	-0.103883	-0.0991082
6	56.6	144806691	-0.0213843	0.0998227	-0.0262535	-0.0105795	0.0487654	0.0887998	-0.11277	0.0452143	-0.0617352	0.00803728	0.0522619	0.126894	0.063431	0.0324776	0.0847791	0.041846	-0.0092773	0.0748965	-0.0762144	-0.00732841	-0.0829519	0.0243581	0.0771264	0.0815359	-0.0405183
7	31.2	8270900	-0.100153	-0.0685135	0.0374392	-0.0439295	-0.04482	0.0147489	0.0797907	0.0280501	0.00772188	-0.181519	-0.0406538	0.00116807	0.170101	-0.0113259	0.0877955	-0.0129222	-0.0234145	-0.0789345	-0.0238171	-0.0141983	-0.0556686	0.109588	0.0840027	0.0430224	-0.0606592
7	74.8	142429440	0.150331	0.0663503	-0.0157767	-0.128258	-0.00910387	-0.0472318	0.124372	0.0184354	0.0508168	0.00560394	0.0477084	0.0789406	0.0629109	0.0637579	-0.0860253	0.0448255	0.00629589	0.0453517	-0.0632847	0.0261441	0.00849679	0.0699298	-0.149316	0.138229	-0.0410441
8	51.2	36978572	0.0359667	0.152932	0.272171	0.155402	-0.00438972	0.110399	0.12631	0.0838212	0.123451	0.27664	0.0302343	-0.0230873	0.343603	0.138507	0.098548	0.0930975	-0.0379603	0.116622	0.1154	-0.108536	0.0390348	-0.0438698	0.119737	0.0424667	0.0564527
8	63.2	118435453	0.0114911	0.139867	-0.0165979	0.0327001	0.0899399	0.151481	0.0689165	0.0106706	0.0391372	0.0590343	0.0821762	0.0938536	-0.0718059	0.118194	0.0779392	0.0474683	0.151332	0.0137061	-0.0460565	0.127897	0.0346437	0.30691	-0.019322	0.0745137	0.127545
8	102.2	166705312	-0.0818178	-0.105338	-0.127047	-0.13368	-0.0622679	-0.0108427	-0.0764486	-0.0475392	-0.0225238	0.0678067	-0.156291	-0.142948	-0.0286554	-0.0806972	-0.101706	-0.0672609	-0.0614981	-0.079743	-0.0757339	-0.0584292	-0.0219591	-0.0693697	0.0444176	-0.021934	-0.238217
9	28.4	16361287	-0.0440011	0.188016	0.138861	0.184536	0.120514	0.172781	0.242833	0.0838071	0.0581616	0.26681	0.0526605	0.187327	0.0498696	0.0362305	-0.0175988	0.155561	0.137618	-0.0111599	0.141248	0.123231	0.0855201	-0.111789	0.0672762	-0.00753464	0.0232021
9	52.6	109899486	0.0419177	-0.0357507	0.0146731	0.0944832	0.160474	0.0303019	0.291422	0.0710994	0.0776993	0.114	0.0515254	0.0935003	0.128035	0.109704	0.0972358	0.0755192	0.182546	0.227975	-0.0314354	0.0778589	0.0486671	0.223633	0.133177	0.0828915	0.20704
10	-1.6	2040278	-0.0495779	0.0427054	0.029552	-0.0140141	-0.0312427	-0.0273025	-0.196075	0.0293429	-0.00493545	-0.132759	0.0560762	-0.0184544	-0.0353543	-0.0401573	-0.108631	0.0433503	0.0436921	0.0497238	-0.0487426	-0.0307753	0.00437437	-0.0739501	-0.045046	-0.00282023	0.0514765
10	37.8	75958884	-0.0833126	0.00207857	0.0552186	0.097149	0.0972509	0.0965937	0.0519458	0.0448148	0.08457	0.101447	0.129836	0.126617	0.0544329	-0.0113794	-0.140345	-0.00682921	0.0475211	-0.0329697	0.0978381	0.0596679	-0.00974829	-0.111512	-0.0453802	0.107118	0.0970643
10	59.8	135354773	0.0230898	0.0349001	0.0887242	0.080548	0.00126246	0.029139	-0.0157985	0.0605026	0.0576886	0.0512889	0.0874544	-0.0202228	-0.0322739	0.131456	0.150069	0.147554	0.00639622	0.108238	0.0615656	0.0630478	-0.0250263	0.142816	0.157011	-0.038294	-0.0187447

## Sheet: Table S3 QTL_Effect_PValue
Table S3. p-values of t-tests for allele effects of 25 founder lines in 25 NAM families. Significant allele effects ones (p<0.05) are highlighted.
Marker	Chr	cM	Position in AGPv2	B97	CML103	CML228	CML247	CML277	CML322	CML333	CML52	CML69	Hp301	II14H	Ki11	Ki3	Ky21	M162W	M37W	Mo18W	MS71	NC350	NC358	Oh43	Oh7B	P39	Tx303	Tzi8
S90443174	1	85.2	90443174	8.581e-07	0.115601	0.624499	0.026713	1.3e-05	0.008095	0.194452	0.767324	2.7e-05	0.09286	0.926309	1.444e-09	0.147344	0.207951	6.664e-06	0.090005	6.6e-05	0.000272	0.001666	0.00394	0.471582	9.52e-19	0.00032	0.214295	0.235091
S218082692	1	127.6	218082692	0.918282	1.8e-05	0.00015	1.045e-06	0.302548	0.236286	0.016035	0.224453	0.113245	0.109862	0.729286	0.638284	0.407144	7.576e-08	1.396e-09	0.061031	0.018937	0.024995	0.28624	0.090266	0.096731	0.217073	0.156757	0.02788	0.542759
S251723948	1	146.8	251723948	0.345152	0.067783	0.611703	0.10328	0.030929	0.652474	0.265742	0.048175	0.661557	0.0329	0.875471	0.00024	0.293094	0.095626	0.441343	0.006148	0.02009	0.66258	0.430814	0.285351	0.093704	0.12877	7.914e-08	0.6085	0.018977
S283549061	1	177	283549061	0.161886	0.221706	0.077294	0.160747	0.085486	0.000289	0.361194	0.689155	0.837368	0.026078	0.003702	0.111627	0.003306	0.177475	0.144271	0.421181	0.038909	0.391377	0.070652	0.732659	0.046276	0.103624	3.792e-07	0.353816	0.311443
S7180393	2	21.4	7180393	0.220233	0.022088	0.156767	0.068685	0.287018	0.735275	0.468207	0.147553	0.870333	1.979e-06	0.025579	0.41052	0.213176	7.322e-07	0.751721	0.248792	0.971335	0.335654	0.017505	0.004149	0.65819	0.026387	0.175743	0.00788	0.169632
S36838070	2	65.4	36838070	3.6e-05	5.162e-09	1.7e-05	3.19e-10	1.3e-05	0.099137	1.766e-06	0.057243	0.272308	3.007e-06	7.397e-06	0.028058	0.028421	0.740846	6.3e-05	0.035256	2.23e-12	0.335298	0.086944	0.000322	1.4e-05	0.001076	0.750022	0.000146	3.008e-07
S206275294	2	111.2	206275294	0.002108	0.616173	0.732113	0.768727	0.756559	4.048e-06	0.016061	0.405377	0.263519	0.109475	0.003873	0.24619	0.491178	0.08844	3.411e-06	0.275817	0.00145	0.518078	0.811058	0.036245	0.579813	0.236864	0.130916	0.081352	0.154021
S5348237	3	19.6	5348237	0.03364	0.085594	0.104676	0.000119	0.076997	0.654518	0.59354	0.538718	0.160364	1.11e-08	0.057477	4.1e-05	0.971666	0.74487	0.00041	0.433369	0.424498	0.603017	0.60519	0.14745	0.000868	0.001677	0.101542	0.811503	0.276192
S16246035	3	43.4	16246035	0.61392	0.05517	7.361e-07	4.19e-12	0.000508	0.458841	0.002811	0.005429	0.353971	0.452777	1.764e-09	6.285e-07	0.030899	0.733248	0.000172	0.021739	0.194085	0.818928	0.000358	0.006924	0.02376	0.001046	0.00081	0.365357	0.118309
S31533927	3	54.4	31533927	3.647e-07	6.792e-07	0.011806	0.001777	0.549679	0.011681	0.049261	0.013162	0.013322	0.000272	0.007575	0.342345	0.352972	0.808139	0.001572	0.978383	0.65441	0.944401	4.874e-06	0.025599	1.743e-09	0.225112	0.000554	0.03557	0.000427
S170374260	3	79.4	170374260	0.953239	0.00061	0.291795	0.026058	0.433494	0.051493	0.02659	0.180109	0.958364	0.320132	0.000307	0.2943	0.016725	0.802623	0.161436	0.00336	0.927729	0.205107	0.238828	0.85614	0.000145	0.00015	0.000144	0.134882	0.013138
S214568867	3	124.4	214568867	0.665555	0.589111	0.451667	0.353659	0.502433	0.48108	0.219922	0.939735	0.625216	4.459e-06	0.336777	0.930498	0.050568	0.000354	0.309178	0.007984	0.007918	0.011917	0.066815	0.259984	0.605595	0.305881	0.044805	0.182259	0.140855
S219498075	3	134	219498075	0.909348	7.6e-05	0.111438	0.06306	0.10734	0.012079	0.000439	0.331918	0.183076	6.735e-07	0.657159	0.961795	0.132699	0.857413	4.8e-05	0.00064	0.142681	0.00739	0.378992	0.177913	0.362518	0.000216	0.004001	0.006764	0.00379
S1892489	4	2.4	1892489	0.031764	0.003018	0.954573	2.836e-06	0.815109	0.199031	0.800434	0.07607	0.142336	0.331186	0.448537	0.088475	0.292081	0.005943	0.594995	0.112241	0.053658	0.028057	0.004998	0.84594	0.180157	0.780544	0.48257	0.694432	0.453533
S141422921	4	59.8	141422921	0.012981	3.9e-05	0.789214	0.006813	0.059103	0.554505	0.775298	0.690502	0.06289	3.9e-05	0.023637	0.050816	0.006048	0.818985	0.314046	0.073561	0.005072	0.901665	0.008078	0.28393	0.024977	0.619991	0.055978	0.002697	0.122001
S181935681	4	94	181935681	0.38914	0.687574	0.273618	0.46125	0.031952	0.049939	0.203099	0.56954	0.657674	5.757e-07	0.847951	0.043864	0.541064	0.027292	0.081527	0.088265	0.45003	0.967341	0.115919	0.341643	0.232873	0.000237	0.092596	0.22506	0.152179
S15138119	5	45.2	15138119	0.885765	0.688128	0.001841	0.466332	0.074751	0.477193	0.16789	0.287755	0.452193	0.26414	0.075674	0.9285	0.148491	0.102546	0.477537	0.602604	0.004094	0.000244	0.724871	0.933733	0.10539	0.002077	0.752296	0.260367	0.092383
S36905989	5	58	36905989	0.053355	5.1e-05	0.051654	0.999019	0.365613	0.460326	0.632845	0.54172	0.173337	0.076842	0.161266	0.943191	0.646714	0.573695	0.316475	0.007619	0.020312	0.146097	0.007519	0.511393	0.50323	0.000243	0.001066	0.001346	0.295093
S158046075	5	74.2	158046075	0.000226	8.96e-06	0.140995	0.011249	0.929369	0.064448	0.208361	0.461097	0.486757	0.175721	0.138028	0.224146	0.991827	0.00114	0.09562	0.866376	0.636714	0.577118	0.397544	0.356266	0.96423	0.819955	5.1e-05	1.4e-05	0.012478
S200161433	5	106.6	200161433	0.839482	0.262456	0.563842	0.021737	0.024153	0.664094	0.611817	0.758154	0.148648	0.000714	0.143875	0.018311	0.001526	0.065976	0.160048	0.00677	0.053096	0.325808	0.370123	0.121751	0.033153	0.149947	1e-05	0.600951	0.010684
S214137041	5	144.4	214137041	0.319515	0.902607	0.116905	1.39e-06	0.83019	0.370173	0.307024	0.731256	0.515691	0.00784	0.402875	0.123566	0.129289	0.000514	0.229557	0.257673	0.637075	0.709501	0.370479	0.681949	0.614248	0.000864	0.040647	0.731016	0.36143
S6929855	6	-0.6	6929855	0.178418	0.135788	0.040749	3.01e-11	0.17274	0.051776	0.000294	0.071689	0.00564	1.639e-08	0.005305	0.00359	0.925975	0.099015	2.205e-06	0.247937	1.002e-07	0.004503	1.687e-07	9e-05	0.027306	7.3e-05	4e-05	0.005591	0.009752
S144806691	6	56.6	144806691	0.526653	0.004469	0.469505	0.761013	0.194563	0.017494	0.002411	0.2397	0.098212	0.828842	0.153475	0.000474	0.224893	0.366948	0.016861	0.241495	0.793372	0.043553	0.04268	0.844546	0.026186	0.520724	0.055038	0.037934	0.269183
S8270900	7	31.2	8270900	0.008568	0.068237	0.313483	0.223372	0.221058	0.698944	0.031457	0.436622	0.839623	4.786e-07	0.258932	0.974739	0.000364	0.75419	0.013433	0.717969	0.530154	0.033339	0.53664	0.705405	0.119148	0.007273	0.025185	0.276751	0.115442
S142429440	7	74.8	142429440	4e-05	0.072385	0.65439	0.000314	0.800084	0.207204	0.001285	0.639243	0.177813	0.884799	0.178334	0.026717	0.187977	0.086676	0.020948	0.211652	0.866615	0.225821	0.111778	0.479397	0.809242	0.080234	0.000351	0.000178	0.353393
S36978572	8	51.2	36978572	0.503463	0.002707	2.37e-10	0.001668	0.923069	0.014189	0.00859	0.061427	0.019515	2.7e-12	0.543383	0.693256	8.045e-08	0.00093	0.02943	0.036812	0.428703	0.027207	0.009646	0.026269	0.461127	0.445015	0.015628	0.439271	0.297362
S118435453	8	63.2	118435453	0.831017	0.011059	0.697429	0.499647	0.043326	0.000886	0.144089	0.819164	0.514299	0.130209	0.099948	0.109683	0.251261	0.012949	0.081206	0.269191	0.001227	0.792969	0.318984	0.009382	0.487674	7.679e-08	0.705825	0.183828	0.028436
S166705312	8	102.2	166705312	0.022618	0.008283	0.000403	0.000145	0.093846	0.783984	0.034729	0.240092	0.562314	0.067057	2.4e-05	7.2e-05	0.582642	0.039196	0.005386	0.055237	0.095578	0.027762	0.052048	0.130507	0.542077	0.072966	0.244014	0.559202	9.81e-10
S16361287	9	28.4	16361287	0.253115	2.7e-05	0.000514	7.24e-07	0.003022	1.9e-05	2.205e-09	0.031293	0.155175	9.37e-12	0.192336	4.763e-06	0.288033	0.364455	0.670056	9.2e-05	0.000511	0.787072	0.000296	0.002002	0.031122	0.01526	0.127371	0.859603	0.578966
S109899486	9	52.6	109899486	0.283188	0.39419	0.702508	0.006305	6.6e-05	0.467629	1.88e-11	0.08859	0.064203	0.002993	0.215363	0.019581	0.007237	0.004434	0.021998	0.052353	3.967e-06	1.726e-08	0.416804	0.046805	0.224957	4.43e-07	0.002173	0.053004	7.432e-07
S2040278	10	-1.6	2040278	0.153488	0.266258	0.416743	0.701534	0.429716	0.46825	8.608e-08	0.428105	0.890984	0.000379	0.116782	0.610358	0.481164	0.243817	0.003946	0.234889	0.244491	0.170952	0.164119	0.425876	0.899588	0.067444	0.229493	0.940561	0.169123
S75958884	10	37.8	75958884	0.03876	0.967441	0.169775	0.009922	0.014918	0.034196	0.182841	0.28752	0.043192	0.013209	0.00053	0.00141	0.271221	0.77781	0.000384	0.86987	0.247125	0.412533	0.015493	0.147504	0.800873	0.016504	0.271293	0.01229	0.028028
S135354773	10	59.8	135354773	0.564447	0.448537	0.021464	0.027685	0.974904	0.506917	0.698192	0.131242	0.167235	0.173439	0.023191	0.607229	0.504773	0.000698	0.000163	0.000352	0.869482	0.007807	0.11497	0.125011	0.538551	0.001613	9.8e-05	0.385962	0.660595

## Sheet: Table S4 Proportion Test
Table S4. 25 NAM families inlcuded in the updated data set are represented proportionally in the three samples analyzed. Chi-square tests of independence for three or any two of the RIL samples showed no significant differences.
RIL Sample		B97	CML103	CML228	CML247	CML277	CML322	CML333	CML52	CML69	Hp301	II14H	Ki11	Ki3	Ky21	M162W	M37W	Mo18W	MS71	NC350	NC358	Oh43	Oh7B	P39	Tx303	Tzi8	Total
4694	Count	194	196	191	196	187	185	193	196	189	192	193	193	126	196	185	194	191	196	188	184	193	181	180	188	187	4694
	Proportion	4.13	4.18	4.07	4.18	3.98	3.94	4.11	4.18	4.03	4.09	4.11	4.11	2.68	4.18	3.94	4.13	4.07	4.18	4.01	3.92	4.11	3.86	3.83	4.01	3.98
4413	Count	189	175	176	191	172	171	181	176	179	180	183	184	121	188	177	186	180	184	179	174	182	173	172	174	166	4413
	Proportion	4.28	3.97	3.99	4.33	3.9	3.87	4.1	3.99	4.06	4.08	4.15	4.17	2.74	4.26	4.01	4.21	4.08	4.17	4.06	3.94	4.12	3.92	3.9	3.94	3.76
4354	Count	188	174	172	189	171	170	180	175	176	177	182	180	119	187	174	185	179	181	176	169	181	164	170	172	163	4354
	Proportion	4.32	4	3.95	4.34	3.93	3.9	4.13	4.02	4.04	4.07	4.18	4.13	2.73	4.29	4	4.25	4.11	4.16	4.04	3.88	4.16	3.77	3.9	3.95	3.74
	Total Count	571	545	539	576	530	526	554	547	544	549	558	557	366	571	536	565	550	561	543	527	556	518	522	534	516	13461

## Sheet: Table S5 GWAS Associated SNPs
Table S5. Information on 192 SNPs significantly (RMIP≧0.05) associated with SLB resistance from NAM GWAS with updated dataset (Model E)
Chromosome	Physical position (AGPv2)	cM	Allele	Allele Effect	P-value	RMIP	Inside QTL
1	56447250	74.587	G/A	0.0603954	8.06604e-10	0.08	No
1	59765297	76.4088	C/A	0.0892325	1.34488e-09	0.05	No
1	59772038	76.412	T/C	0.084444	9.36816e-10	0.35	No
1	90059294	89.8671	C/T	0.0787141	8.48787e-14	0.35	Yes
1	90261279	89.937	G/T	0.0791992	5.31669e-20	0.15	Yes
1	90357724	89.9704	C/T	0.0804108	4.19132e-13	0.2	Yes
1	90775835	90.1152	C/T	0.0761931	2.54547e-15	0.05	Yes
1	211481483	127.173	C/T	0.125129	1.87325e-08	0.09	Yes
1	218770754	132.678	A/G	0.081083	5.67096e-23	0.05	Yes
1	220893096	133.535	C/A	0.080797	4.51124e-17	0.07	Yes
1	220944766	133.556	C/T	0.10926	1.64156e-07	0.15	Yes
1	220945373	133.556	C/T	0.0749267	2.76315e-13	0.23	Yes
1	220976033	133.568	C/T	0.0777786	2.40312e-14	0.15	Yes
1	222325568	134.114	C/G	0.0798575	5.53098e-11	0.06	Yes
1	253136089	152.814	T/G	0.101853	3.98767e-09	0.12	No
1	257427136	157.204	C/T	0.0804445	2.6819e-09	0.11	No
1	258310802	157.955	C/T	0.100793	8.09628e-09	0.11	No
1	263054801	162.048	T/C	0.115251	1.54695e-10	0.09	No
1	273850405	169.8	T/G	0.0711813	6.21232e-09	0.08	No
1	276214995	172.409	A/G	0.108037	1.0807e-08	0.15	No
1	280685727	178.106	G/T	-0.0698914	2.08926e-08	0.05	No
1	281605331	180.073	-/+	-0.0838925	2.13106e-08	0.15	Yes
1	285050373	182.94	A/C	-0.106849	9.23807e-09	0.05	Yes
1	292817718	195.473	G/A	-0.0922706	1.9355e-08	0.12	No
2	1850671	6.10042	-/+	0.150282	1.43795e-08	0.18	No
2	2109994	7.30506	A/G	0.141245	1.8481e-08	0.09	No
2	4269774	15.1943	C/T	0.119683	6.43662e-09	0.05	No
2	7761635	26.6143	-/+	0.121712	4.42667e-09	0.07	No
2	9270128	30.54	T/A	0.107151	1.47456e-09	0.09	No
2	11045142	34.7898	A/G	-0.123009	2.96846e-08	0.07	No
2	34246559	67.3334	A/C	0.106559	1.84064e-16	0.39	No
2	36938074	69.0655	G/A	0.101947	1.35996e-22	0.53	Yes
2	36939682	69.0666	A/G	0.100627	6.37335e-23	0.06	Yes
2	140892893	82.3852	A/G	0.0703517	8.35117e-09	0.11	No
2	143827125	82.7578	G/A	0.116447	1.90261e-09	0.05	No
2	150879311	83.8596	T/A	0.132153	1.48265e-09	0.14	No
2	195401287	106.99	G/A	0.126098	4.67382e-09	0.08	No
2	204757213	113.032	G/A	0.127825	4.46949e-09	0.41	No
2	206218574	114.731	C/T	0.104512	4.35165e-09	0.06	Yes
2	207520001	116.306	CNV-	0.100367	4.36718e-09	0.28	Yes
3	5579237	25.3389	-/G	-0.125901	1.46986e-10	0.07	Yes
3	5703130	25.6879	C/T	-0.14664	1.21241e-11	0.07	Yes
3	5704495	25.6967	C/T	-0.0920686	5.09754e-11	0.06	Yes
3	5751763	26.0004	A/T	-0.10555	6.70754e-11	0.19	Yes
3	5756061	26.028	G/T	-0.0988444	1.33916e-09	0.15	Yes
3	5756571	26.0313	T/C	-0.106475	4.10544e-11	0.11	Yes
3	15738734	47.9464	T/C	0.0857448	2.18207e-08	0.1	Yes
3	16574125	49.0227	T/C	0.138818	1.82069e-26	0.43	Yes
3	16575842	49.0249	C/G	0.145369	9.71966e-14	0.46	Yes
3	20289721	53.8101	G/T	0.0986229	7.55651e-09	0.06	No
3	22958607	56.2122	G/C	0.0783832	0.000502577	0.07	No
3	32885733	59.8509	C/T	0.179539	9.11307e-16	0.9	Yes
3	97307633	63.4164	G/C	-0.0989347	7.66987e-09	0.17	No
3	97698180	63.4274	C/A	-0.104596	2.99335e-09	0.05	No
3	131036552	66.1042	T/C	-0.135748	2.11258e-11	0.15	No
3	158325195	74.9687	T/G	-0.0928919	2.94486e-07	0.09	No
3	163113284	79.4627	G/T	-0.0963879	2.34912e-09	0.05	No
3	165034673	80.3087	A/C	-0.077765	1.47774e-07	0.09	No
3	165057570	80.3188	T/C	-0.0891009	1.15956e-10	0.07	No
3	165167827	80.3673	G/C	-0.106192	1.85353e-10	0.07	No
3	175965190	89.331	C/A	-0.0691528	1.43877e-11	0.06	No
3	179400001	94.1317	CNV+	-0.0841811	1.32688e-11	0.19	No
3	187716254	102.585	T/C	-0.092151	1.23743e-09	0.05	No
3	216356655	133.325	A/T	-0.0860805	7.91796e-09	0.22	No
3	217010084	134.226	G/A	-0.0929411	1.75284e-09	0.22	No
3	217010161	134.227	C/T	-0.0967607	1.33417e-08	0.08	No
3	217903634	136.987	C/G	-0.072889	8.87548e-05	0.11	No
3	219885527	139.948	T/C	-0.0848054	3.1231e-12	0.28	Yes
3	220658469	141.383	A/C	-0.0826701	5.96197e-12	0.25	Yes
3	220852754	141.623	---/GTA	-0.102553	1.36549e-08	0.07	Yes
3	221394780	141.788	T/C	-0.081826	2.0325e-09	0.09	Yes
4	140503	0.0703093	T/G	-0.119642	1.87282e-09	0.05	No
4	748312	1.88509	T/C	-0.090469	2.813e-09	0.05	No
4	2046350	6.61319	CGG/---	-0.0782745	3.83842e-09	0.26	Yes
4	2832523	9.74636	A/C	-0.0522592	1.38553e-08	0.1	Yes
4	2900001	10.0153	CNV-	-0.0479235	1.25251e-08	0.05	Yes
4	62292148	59.2953	T/C	-0.10406	7.17959e-14	0.05	Yes
4	63139671	59.3195	T/C	-0.0943165	1.3572e-13	0.08	Yes
4	71908132	59.8283	A/C	-0.116897	3.36441e-12	0.07	Yes
4	109590001	61.4882	CNV-	-0.099333	4.38377e-12	0.18	Yes
4	123197791	61.738	T/G	-0.0821678	1.05009e-12	0.09	Yes
4	124978253	61.7789	T/G	-0.140677	1.90901e-14	0.05	Yes
4	124978263	61.7789	A/T	-0.143144	2.64584e-14	0.05	Yes
4	182124114	97.867	G/C	-0.148492	5.72249e-09	0.13	Yes
4	182975370	99.0731	T/C	-0.117446	1.26149e-08	0.1	Yes
4	232002879	121.913	C/T	-0.127552	6.24155e-10	0.06	No
4	232003565	121.914	G/A	-0.0990111	9.49812e-10	0.09	No
4	235389953	128.469	T/C	-0.0905419	6.81263e-09	0.1	No
5	7983670	32.5909	C/G	-0.0850621	3.24413e-08	0.05	No
5	18875163	51.9121	G/A	-0.150221	9.19414e-09	0.09	Yes
5	23126384	55.8178	A/C	-0.267557	3.37776e-09	0.1	No
5	25026099	56.5236	-/+	-0.164333	1.43845e-09	0.05	No
5	31882389	59.3924	A/C	-0.0665584	5.64783e-09	0.22	Yes
5	31913624	59.4203	T/G	-0.0861392	7.44679e-09	0.05	Yes
5	32261589	59.6559	C/A	-0.0988341	1.80119e-08	0.22	Yes
5	40645102	61.0985	C/T	-0.136514	1.52884e-15	0.06	Yes
5	40918963	61.1548	A/G	-0.167119	1.61878e-13	0.11	Yes
5	46820289	62.3676	G/C	-0.164844	4.4549e-11	0.2	No
5	71998747	68.2695	A/G	-0.121952	5.93321e-12	0.05	No
5	140333627	73.7812	A/G	0.0953931	2.20724e-11	0.06	No
5	145983717	74.9062	G/T	0.0861232	4.5414e-12	0.06	No
5	156121780	76.4997	T/C	0.0967758	1.39067e-10	0.06	Yes
5	158037564	76.7987	G/A	0.106634	1.02037e-09	0.06	Yes
5	163295222	78.8018	A/G	0.0892703	9.11083e-13	0.06	Yes
5	163980650	79.0402	--/AT	0.0755785	1.02998e-10	0.07	Yes
5	164110001	79.0852	CNV-	0.107819	1.49117e-11	0.42	Yes
5	188493482	100.043	G/A	0.0750795	5.60694e-09	0.06	No
5	198025779	107.66	A/G	0.0703268	1.35343e-08	0.08	Yes
5	199721796	108.975	A/G	0.0601219	1.16707e-09	0.07	Yes
5	208644217	128.491	C/T	0.0685492	4.16617e-09	0.12	No
5	214164488	147.125	G/A	0.136827	3.12114e-08	0.1	Yes
5	214610177	149.147	C/A	0.0805078	3.33179e-08	0.08	Yes
5	214925162	150.577	C/T	0.131998	3.43238e-08	0.07	Yes
6	6546605	0.740311	C/G	-0.0764073	5.08301e-17	0.1	Yes
6	6899812	0.795321	G/A	-0.0780587	1.28359e-15	0.05	Yes
6	7001531	0.811163	A/C	-0.0787546	1.133e-15	0.4	Yes
6	7175970	0.838331	G/A	-0.0796282	8.83428e-16	0.08	Yes
6	13804747	2.65326	A/C	-0.0835493	7.92432e-24	0.06	No
6	36504981	9.07695	T/C	-0.0855372	2.25519e-09	0.07	No
6	43355976	9.50969	A/G	-0.07767	4.67715e-09	0.18	No
6	61883072	10.3449	C/A	-0.0808688	1.18892e-08	0.07	No
6	78867817	12.0558	C/A	-0.0848576	1.78602e-09	0.05	No
6	84281196	13.4051	C/G	-0.0580646	5.05371e-09	0.06	No
6	144453286	57.7611	A/C	0.0737606	3.05571e-08	0.16	Yes
6	152775143	69.0318	A/T	0.0875523	1.81751e-08	0.11	No
7	2158977	6.35858	A/T	0.0719667	9.08626e-09	0.06	No
7	2429635	7.40701	T/C	0.124485	2.63389e-08	0.15	No
7	2432949	7.41985	T/C	0.122475	9.76362e-09	0.07	No
7	2432976	7.41995	T/C	0.124215	1.6348e-08	0.09	No
7	2458520	7.5189	T/C	0.168483	1.66263e-09	0.07	No
7	2621690	8.22953	A/T	0.159412	6.57963e-09	0.09	No
7	2634786	8.30666	A/T	0.108189	4.96492e-09	0.14	No
7	7572344	31.1891	C/T	-0.0792767	3.29487e-09	0.07	Yes
7	7958250	31.858	+/-	-0.0737238	1.85307e-08	0.3	Yes
7	40859556	49.9268	T/C	0.0887113	2.18889e-08	0.05	No
7	118516118	58.0824	C/T	0.0867992	5.15675e-10	0.05	No
7	142571965	76.1209	A/G	-0.11604	1.47732e-08	0.08	Yes
7	142997161	76.7533	G/A	0.0978671	7.33568e-09	0.28	Yes
7	155745209	88.9967	------/ACCTCC	0.0753396	1.3223e-08	0.06	No
7	156337987	89.5811	G/A	0.146893	1.1967e-08	0.1	No
7	157203196	90.4652	C/A	0.105387	7.82703e-10	0.05	No
8	22229116	48.4547	G/A	0.136279	1.30772e-08	0.35	No
8	22513752	48.914	T/G	0.106668	3.16922e-09	0.05	No
8	28579520	51.0518	T/C	0.0863218	1.43583e-11	0.2	No
8	62217745	52.7452	T/A	0.0993499	6.31787e-14	0.34	Yes
8	63349552	52.7899	A/G	0.0904973	4.30765e-11	0.14	Yes
8	63883692	52.8188	C/T	0.0992457	4.11229e-22	0.06	Yes
8	102492302	58.32	G/A	0.104185	3.88793e-05	0.05	No
8	103251503	58.557	G/A	0.0680101	1.94755e-11	0.09	No
8	123074155	66.1701	T/C	0.113003	6.53307e-12	0.05	Yes
8	123136641	66.2068	G/A	0.0945669	2.6009e-12	0.06	Yes
8	131658091	68.6846	C/T	0.134885	4.62743e-09	0.1	No
8	162548722	91.0923	C/T	-0.0831149	9.07934e-09	0.09	No
8	163903632	92.8081	A/G	-0.0668541	9.59872e-09	0.05	No
8	166534381	102.027	A/G	-0.0566751	1.57562e-08	0.1	Yes
8	167159875	104.081	C/A	-0.0855556	1.445e-08	0.05	Yes
8	169976713	114.218	C/T	-0.0722821	8.86683e-10	0.05	No
8	169977934	114.223	A/C	-0.0643764	1.48122e-11	0.12	No
8	170287347	115.519	C/G	-0.0636092	4.21432e-13	0.06	No
8	171334544	119.428	A/G	-0.0582177	1.15425e-09	0.26	No
8	171585555	121.21	T/G	-0.0589662	1.31135e-11	0.12	No
8	171595194	121.279	A/T	-0.0616131	9.60982e-11	0.05	No
9	15361006	35.1867	C/T	0.155218	9.91202e-09	0.07	No
9	15980196	36.4737	A/T	0.157426	4.33435e-09	0.12	No
9	16263773	37.1517	A/G	0.157793	9.87017e-09	0.33	Yes
9	16317865	37.2877	G/A	0.0856007	1.39611e-15	0.59	Yes
9	16319195	37.2911	C/A	0.0870931	3.96407e-15	0.22	Yes
9	16476354	37.7242	T/G	0.092965	1.76278e-16	0.11	Yes
9	105883227	60.02	G/A	0.0848376	3.97234e-16	0.05	Yes
9	105883244	60.0201	A/G	0.0896903	3.87973e-14	0.05	Yes
9	106016088	60.0719	A/G	0.0911249	1.88588e-13	0.16	Yes
9	106029896	60.0773	A/C	0.0753725	1.24791e-05	0.07	Yes
9	106051436	60.0857	G/A	0.0781418	1.65311e-05	0.45	Yes
9	106172926	60.1331	G/C	0.0771223	1.54987e-12	0.08	Yes
9	109550160	61.4618	A/G	0.126016	4.99562e-11	0.11	Yes
9	110777368	61.8873	A/G	0.0921076	6.68827e-09	0.07	Yes
9	112003752	62.2758	C/A	0.0842696	3.01386e-11	0.06	Yes
9	116351705	64.5403	T/C	0.0831259	5.87507e-10	0.13	No
9	116351738	64.5403	C/T	0.084905	2.95165e-09	0.13	No
9	118215798	65.391	C/T	0.0843562	3.2222e-09	0.08	No
9	139547728	80.871	C/G	-0.116114	3.38776e-08	0.32	No
10	2037799	4.79162	C/A	-0.125062	2.46661e-09	0.14	Yes
10	3058814	8.51113	C/T	-0.130808	2.78295e-10	0.12	Yes
10	3090835	8.62448	G/A	-0.13457	6.1618e-10	0.47	Yes
10	31004416	42.2051	A/C	0.0546999	3.54598e-09	0.09	Yes
10	56162735	42.6516	T/C	0.053951	2.09632e-09	0.07	Yes
10	64647379	42.8089	G/A	0.0565882	5.71667e-09	0.53	Yes
10	71490516	43.1244	A/G	0.0532102	5.18388e-09	0.06	Yes
10	134433222	64.6341	C/T	0.0552671	5.88423e-12	0.05	Yes
10	134501142	64.7495	C/T	0.0574668	4.37451e-08	0.77	Yes
10	134790977	65.242	C/A	0.059017	8.59809e-12	0.06	Yes
10	143068936	84.7923	A/C	0.0540333	3.16825e-08	0.05	No

## Sheet: Table S6 GWAS Comparisons
Table S6. Comparisons among 4 separate NAM GWAS models. SNPs significantly (RMIP≧0.05) associated with SLB resistance in 10kb, 100kb and 200kb windows. Overlapped SNPs between any two analyses were highlighted in blue.
GWAS ID	Chr.	Physical Position (AGP_V2)	cM	Allele	Effect	P	RMIP	Overlapping in 10kb window	Overlapping in 100kb window	Overlapping in 200kb window
GWAS_B	1	3000382	1.10885	--/TA	0.0985379	3.40768e-08	0.12	GWAS_B,C	GWAS_B,C	GWAS_B,C
GWAS_C	1	3000382	1.10885	--/TA	0.096764	4.46183e-08	0.08	GWAS_B,C	GWAS_B,C	GWAS_B,C
GWAS_C	1	31141923	50.1795	T/C	0.125987	1.7198e-08	0.07
GWAS_C	1	45120796	61.3311	G/C	0.132059	1.65409e-08	0.06
GWAS_B	1	50370488	65.0834	A/G	0.0689394	5.60774e-09	0.72	GWAS_B,C,D	GWAS_B,C,D	GWAS_B,C,D
GWAS_C	1	50370488	65.0834	A/G	0.0645832	4.82092e-07	0.55	GWAS_B,C,D	GWAS_B,C,D	GWAS_B,C,D
GWAS_D	1	50370488	64.8834	A/G	0.0606743	2.33417e-09	0.25	GWAS_B,C,D	GWAS_B,C,D	GWAS_B,C,D
GWAS_B	1	52159888	66.9255	C/A	0.101574	2.55527e-12	0.11	GWAS_B,C	GWAS_B,C	GWAS_B,C
GWAS_C	1	52159888	66.9255	C/A	0.0984162	4.19596e-09	0.14	GWAS_B,C	GWAS_B,C	GWAS_B,C
GWAS_D	1	53840568	68.7704	A/G	0.0733326	3.53989e-09	0.1
GWAS_E	1	56447250	69.787	G/A	0.0603954	8.06604e-10	0.08
GWAS_D	1	58447704	70.9503	A/G	0.0629661	1.02726e-09	0.11
GWAS_E	1	59765297	71.6088	C/A	0.0892325	1.34488e-09	0.05		GWAS_D,E	GWAS_D,E
GWAS-D	1	59765297	71.6088	C/A	0.0860442	2.14053e-09	0.06		GWAS_D,E	GWAS_D,E
GWAS-E	1	59772038	71.612	T/C	0.084444	9.36816e-10	0.35		GWAS_D,E	GWAS_D,E
GWAS_C	1	77927744	80.1151	A/G	0.120859	3.35152e-11	0.19
GWAS_C	1	79349652	80.5616	+/-	0.144762	1.45224e-10	0.06
GWAS_B	1	80057563	80.7839	C/T	0.0801047	2.63054e-09	0.07
GWAS_B	1	81573397	81.2598	G/A	0.0953108	2.95686e-09	0.1		GWAS_B,C	GWAS_B,C
GWAS_C	1	81598741	81.2678	A/G	0.0865532	1.01074e-09	0.05		GWAS_B,C	GWAS_B,C
GWAS_C	1	81835965	81.3423	G/T	0.119117	2.57072e-09	0.18
GWAS_B	1	88572312	84.7634	T/C	0.0613428	8.57569e-09	0.11	GWAS_B,C,D	GWAS_B,C,D	GWAS_B,C,D
GWAS_D	1	88572312	84.5361	T/C	0.0843663	2.41045e-11	0.3	GWAS_B,C,D	GWAS_B,C,D	GWAS_B,C,D
GWAS_B	1	88572316	84.7634	G/A	0.0611822	3.54716e-09	0.25	GWAS_B,C,D	GWAS_B,C,D	GWAS_B,C,D
GWAS_C	1	88572316	84.7634	G/A	0.0645678	5.28988e-10	0.05	GWAS_B,C,D	GWAS_B,C,D	GWAS_B,C,D
GWAS_D	1	88572316	84.5361	G/A	0.0780806	1.47052e-09	0.08	GWAS_B,C,D	GWAS_B,C,D	GWAS_B,C,D
GWAS_C	1	89244045	85.0073	C/T	0.075914	9.51243e-14	0.07
GWAS_C	1	89259957	85.0116	C/T	0.0802905	1.15223e-09	0.07
GWAS-E	1	90059294	85.0671	C/T	0.0787141	8.48787e-14	0.35		GWAS_D,E	GWAS_D,E
GWAS-D	1	90106212	85.0833	C/G	0.0818851	5.03834e-20	0.12		GWAS_D,E	GWAS_D,E
GWAS-D	1	90221806	85.1234	C/A	0.0714522	1.1434e-13	0.06		GWAS_D,E	GWAS_D,E
GWAS-D	1	90223296	85.1239	T/G	0.080547	1.32715e-16	0.05		GWAS_D,E	GWAS_D,E
GWAS-D	1	90223668	85.124	G/C	0.0749436	1.90674e-10	0.1		GWAS_D,E	GWAS_D,E
GWAS-E	1	90261279	85.137	G/T	0.0791992	5.31669e-20	0.15		GWAS_D,E	GWAS_D,E
GWAS-E	1	90357724	85.1704	C/T	0.0804108	4.19132e-13	0.2
GWAS-E	1	90775835	85.3152	C/T	0.0761931	2.54547e-15	0.05
GWAS-D	1	91020782	85.4	A/G	0.0709666	3.74317e-15	0.05
GWAS_B	1	91248361	85.5521	G/A	0.0877783	5.09316e-09	0.12
GWAS_B	1	93267298	86.101	C/A	0.0697147	3.84574e-15	0.05
GWAS_C	1	93466035	86.155	A/G	0.111771	1.67395e-08	0.06
GWAS_B	1	96270280	86.9173	G/A	0.130069	5.31628e-10	0.05
GWAS_D	1	187395806	101.635	A/C	0.0469636	1.36268e-06	0.05
GWAS_D	1	187669428	101.855	G/A	0.0477987	2.7173e-07	0.08
GWAS_C	1	188007707	102.328	C/T	0.0549749	7.7501e-09	0.07
GWAS_B	1	188185824	102.471	A/C	0.0483467	3.34467e-07	0.07
GWAS_C	1	189243010	103.321	A/G	0.0554704	1.63718e-09	0.05
GWAS_C	1	189867574	103.823	C/T	0.0622556	8.551e-12	0.05
GWAS_B	1	190394228	104.247	T/C	0.0501214	5.65999e-07	0.29
GWAS_C	1	190599870	104.412	A/G	0.0674828	4.74282e-14	0.06
GWAS_C	1	190692206	104.487	C/T	0.0629373	2.25002e-09	0.33
GWAS_C	1	190764853	104.545	T/A	0.060679	7.75825e-11	0.08
GWAS_B	1	191579510	105.2	A/C	0.051751	2.31904e-07	0.19
GWAS_B	1	191585684	105.205	A/G	0.053518	7.98807e-07	0.22
GWAS_B	1	192035268	105.567	C/T	0.0544396	1.74194e-08	0.08
GWAS_D	1	211260544	122.19	A/T	0.144747	2.20421e-08	0.06
GWAS_D	1	211262166	122.192	G/T	0.0943527	2.31609e-08	0.08
GWAS_D	1	211331342	122.249	A/G	0.14331	1.70029e-08	0.06
GWAS_E	1	211481483	122.373	C/T	0.125129	1.87325e-08	0.09
GWAS-D	1	213654189	124.39	A/C	0.0747582	1.90276e-17	0.05
GWAS_C	1	214384469	125.157	A/G	0.0674013	2.60122e-09	0.05
GWAS_C	1	215077870	125.696	G/T	0.122717	1.56091e-08	0.05
GWAS_B	1	215606435	126.107	------/GTCATG	0.0652148	1.01369e-13	0.05
GWAS_C	1	216298608	126.646	G/A	0.0687657	2.55827e-09	0.07
GWAS-D	1	216771816	126.814	T/C	0.0745391	5.3692e-16	0.08
GWAS_C	1	216998107	127.19	T/C	0.109058	1.61158e-08	0.07		GWAS_B,C	GWAS_B,C
GWAS_B	1	217020843	127.208	C/T	0.0764189	4.60435e-09	0.09		GWAS_B,C	GWAS_B,C
GWAS_E	1	218770754	127.878	A/G	0.081083	5.67096e-23	0.05
GWAS_B	1	219980013	128.58	T/G	0.0623425	7.81603e-13	0.06
GWAS_C	1	220715032	128.874	T/C	0.0665107	3.30732e-13	0.05
GWAS-E	1	220893096	128.735	C/A	0.080797	4.51124e-17	0.07		GWAS_D,E	GWAS_D,E
GWAS-D	1	220941180	128.754	T/C	0.0807179	6.34085e-22	0.12	GWAS_D,E	GWAS_D,E	GWAS_D,E
GWAS-E	1	220944766	128.756	C/T	0.10926	1.64156e-07	0.15	GWAS_D,E	GWAS_D,E	GWAS_D,E
GWAS-E	1	220945373	128.756	C/T	0.0749267	2.76315e-13	0.23	GWAS_D,E	GWAS_D,E	GWAS_D,E
GWAS-E	1	220976033	128.768	C/T	0.0777786	2.40312e-14	0.15	GWAS_D,E	GWAS_D,E	GWAS_D,E
GWAS-D	1	220980063	128.77	G/C	0.0749087	3.08542e-14	0.22	GWAS_D,E	GWAS_D,E	GWAS_D,E
GWAS-E	1	222325568	129.314	C/G	0.0798575	5.53098e-11	0.06
GWAS-D	1	222980937	129.578	G/A	0.0658212	3.93139e-09	0.17
GWAS_B	1	223776864	131.079	A/T	0.0656577	1.34089e-12	0.09
GWAS_B	1	228254738	134.8	C/T	0.0678182	1.97366e-07	0.14
GWAS_B	1	230186003	136.441	A/G	0.0659681	1.89709e-14	0.07
GWAS_C	1	243116492	142.818	A/C	0.0643668	2.59992e-09	0.11
GWAS-D	1	251041963	146.365	C/T	0.0619559	6.97307e-09	0.07
GWAS_B	1	251732062	147.217	A/G	0.0835567	9.68725e-09	0.22	GWAS_B,C,D	GWAS_B,C,D	GWAS_B,C,D
GWAS_C	1	251732062	147.217	A/G	0.08481	1.04775e-08	0.06	GWAS_B,C,D	GWAS_B,C,D	GWAS_B,C,D
GWAS_D	1	251732062	146.806	A/G	0.083981	4.16802e-08	0.25	GWAS_B,C,D	GWAS_B,C,D	GWAS_B,C,D
GWAS_E	1	253136089	148.014	T/G	0.101853	3.98767e-09	0.12
GWAS-D	1	253303854	148.51	G/A	0.102386	3.37646e-09	0.09
GWAS-D	1	253493820	149.071	T/C	0.0705716	1.20331e-10	0.05
GWAS_B	1	253719632	148.678	GTT/---	0.0634724	1.35768e-08	0.27	GWAS_B,C	GWAS_B,C	GWAS_B,C
GWAS_C	1	253719632	148.678	GTT/---	0.0655249	1.30763e-10	0.08	GWAS_B,C	GWAS_B,C	GWAS_B,C
GWAS_E	1	257427136	152.404	C/T	0.0804445	2.6819e-09	0.11
GWAS_E	1	258310802	153.155	C/T	0.100793	8.09628e-09	0.11
GWAS_C	1	258616652	154.49	G/T	0.0862262	9.60318e-09	0.06
GWAS_C	1	258645199	154.532	C/T	0.106098	2.63632e-09	0.2
GWAS-E	1	263054801	157.248	T/C	0.115251	1.54695e-10	0.09			GWAS_D,E
GWAS-D	1	263124480	157.321	A/C	0.113633	4.5734e-10	0.1			GWAS_D,E
GWAS-D	1	265591762	159.064	---/TCC	0.113165	6.70543e-09	0.05
GWAS_B	1	272272950	163.806	A/G	0.117992	4.82869e-09	0.07			GWAS_B,D
GWAS_D	1	272343092	163.66	T/G	0.0696281	5.03447e-09	0.05			GWAS_B,D
GWAS_D	1	272346394	163.662	G/C	0.0949783	4.65222e-09	0.05			GWAS_B,D
GWAS_C	1	273850405	165.2	T/G	0.0831632	2.1484e-10	0.05	GWAS_C,E	GWAS_C,E	GWAS_C,E
GWAS_E	1	273850405	165	T/G	0.0711813	6.21232e-09	0.08	GWAS_C,E	GWAS_C,E	GWAS_C,E
GWAS-D	1	275462531	166.777	C/T	0.120714	1.35654e-08	0.17
GWAS-E	1	276214995	167.609	A/G	0.108037	1.0807e-08	0.15
GWAS_B	1	279654040	171.37	C/T	0.143549	1.94939e-06	0.18	GWAS_B, C	GWAS_B, C	GWAS_B, C
GWAS_C	1	279657412	171.374	C/T	0.151731	1.70444e-08	0.06	GWAS_B, C	GWAS_B, C	GWAS_B, C
GWAS-E	1	280685727	173.306	G/T	-0.0698914	2.08926e-08	0.05
GWAS-E	1	281605331	175.273	-/+	-0.0838925	2.13106e-08	0.15
GWAS-D	1	285050373	178.14	A/C	-0.103148	2.27651e-08	0.22	GWAS_D,E	GWAS_D,E	GWAS_D,E
GWAS-E	1	285050373	178.14	A/C	-0.106849	9.23807e-09	0.05	GWAS_D,E	GWAS_D,E	GWAS_D,E
GWAS-E	1	292817718	190.673	G/A	-0.0922706	1.9355e-08	0.12
GWAS-D	2	1629829	1.47453	G/C	0.144009	1.43403e-08	0.38
GWAS_E	2	1850671	2.50042	-/+	0.150282	1.43795e-08	0.18
GWAS_E	2	2109994	3.70506	A/G	0.141245	1.8481e-08	0.09
GWAS_E	2	4269774	11.5943	C/T	0.119683	6.43662e-09	0.05
GWAS-D	2	4898640	14.0103	C/G	0.22011	1.45481e-08	0.07
GWAS-E	2	7761635	23.0143	-/+	0.121712	4.42667e-09	0.07
GWAS-D	2	9013881	26.2731	G/C	0.114839	1.50194e-08	0.11
GWAS_E	2	9270128	26.94	T/A	0.107151	1.47456e-09	0.09
GWAS-E	2	11045142	31.1898	A/G	-0.123009	2.96846e-08	0.07
GWAS_B	2	16544152	43.5662	T/C	0.0496764	2.55403e-08	0.05
GWAS_B	2	16648098	43.8468	T/C	0.0541731	2.20507e-08	0.24	GWAS_B, C	GWAS_B, C	GWAS_B, C
GWAS_C	2	16648098	43.8468	T/C	0.0554367	1.32903e-08	0.06	GWAS_B, C	GWAS_B, C	GWAS_B, C
GWAS_C	2	18306296	47.9634	T/C	0.0550168	2.85293e-08	0.1
GWAS_C	2	18622698	48.3239	A/G	0.0599003	2.10656e-08	0.12
GWAS_E	2	34246559	63.7334	A/C	0.106559	1.84064e-16	0.39
GWAS-D	2	34353537	63.7889	C/T	0.0956547	1.07125e-24	0.31
GWAS_D	2	34671707	63.9821	------/CGGTGC	0.0791926	1.88635e-08	0.05
GWAS_C	2	36938074	65.658	G/A	0.0932495	4.19545e-19	0.26	GWAS_C,E	GWAS_C,E	GWAS_C,E
GWAS_E	2	36938074	65.4655	G/A	0.101947	1.35996e-22	0.53	GWAS_C,E	GWAS_C,E	GWAS_C,E
GWAS_E	2	36939682	65.4666	A/G	0.100627	6.37335e-23	0.06	GWAS_C,E	GWAS_C,E	GWAS_C,E
GWAS_C	2	37142278	65.7923	A/G	0.0905652	3.64724e-21	0.1
GWAS_C	2	37328806	65.9149	A/G	0.0924634	2.01849e-18	0.43
GWAS_B	2	38322804	66.5682	C/T	0.0993004	1.01127e-17	0.75	GWAS_B, C, D	GWAS_B, C, D	GWAS_B, C, D
GWAS_C	2	38322804	66.5682	C/T	0.0987529	5.27873e-20	0.14	GWAS_B, C, D	GWAS_B, C, D	GWAS_B, C, D
GWAS_D	2	38322804	66.3726	C/T	0.104191	3.18185e-13	0.57	GWAS_B, C, D	GWAS_B, C, D	GWAS_B, C, D
GWAS_B	2	38322849	66.5682	C/T	0.100874	1.3181e-20	0.15	GWAS_B, C, D	GWAS_B, C, D	GWAS_B, C, D
GWAS-D	2	80554784	75.4755	---/TGA	0.0767637	3.69711e-09	0.05
GWAS_B	2	108930838	76.4786	---/TAG	0.104926	2.93022e-10	0.12	GWAS_B, C, D	GWAS_B, C, D	GWAS_B, C, D
GWAS_C	2	108930838	76.4786	---/TAG	0.112666	1.30329e-12	0.06	GWAS_B, C, D	GWAS_B, C, D	GWAS_B, C, D
GWAS_D	2	108930838	76.3363	---/TAG	0.101121	3.91574e-10	0.05	GWAS_B, C, D	GWAS_B, C, D	GWAS_B, C, D
GWAS_C	2	139712574	78.8354	A/G	0.102973	2.21827e-10	0.07
GWAS_B	2	140884884	78.9842	C/G	0.0950391	2.55053e-10	0.34	GWAS_B,D	GWAS_B,D,E	GWAS_B,D,E
GWAS_D	2	140884884	78.7842	C/G	0.0889343	3.76839e-10	0.06	GWAS_B,D	GWAS_B,D,E	GWAS_B,D,E
GWAS_B	2	140885477	78.9843	T/G	0.0902364	1.84304e-11	0.11	GWAS_B,D	GWAS_B,D,E	GWAS_B,D,E
GWAS_E	2	140892893	78.7852	A/G	0.0703517	8.35117e-09	0.11		GWAS_B,D,E	GWAS_B,D,E
GWAS_D	2	140902041	78.7864	A/G	0.0661128	8.63437e-08	0.18	GWAS_B,D	GWAS_B,D,E	GWAS_B,D,E
GWAS_B	2	140905647	78.9868	C/T	0.0952039	6.27352e-10	0.2	GWAS_B,D	GWAS_B,D,E	GWAS_B,D,E
GWAS_D	2	140905647	78.7868	C/T	0.0879413	5.7647e-10	0.05	GWAS_B,D	GWAS_B,D,E	GWAS_B,D,E
GWAS_E	2	143827125	79.1578	G/A	0.116447	1.90261e-09	0.05
GWAS_C	2	148877028	80.0896	C/A	0.130823	2.67159e-11	0.19
GWAS-E	2	150879311	80.2596	T/A	0.132153	1.48265e-09	0.14			GWAS_D,E
GWAS-D	2	150943349	80.2715	C/T	0.0920543	3.12016e-09	0.07			GWAS_D,E
GWAS_C	2	161134020	82.0253	G/A	0.124369	1.87494e-11	0.05
GWAS_C	2	161179259	82.0312	G/A	0.130605	1.17421e-10	0.18
GWAS_C	2	164278505	82.4412	C/T	0.140523	2.00277e-10	0.08
GWAS_B	2	169704038	83.3521	G/A	0.134529	1.52887e-08	0.09
GWAS_C	2	178179199	86.4609	G/A	0.124014	1.06949e-10	0.18
GWAS-E	2	195401287	103.39	G/A	0.126098	4.67382e-09	0.08
GWAS-E	2	204757213	109.432	G/A	0.127825	4.46949e-09	0.41		GWAS_D,E	GWAS_D,E
GWAS-D	2	204774684	109.449	A/G	0.140364	2.54303e-08	0.11		GWAS_D,E	GWAS_D,E
GWAS_B	2	205849173	110.884	G/T	0.140957	4.36357e-08	0.14
GWAS-E	2	206218574	111.131	C/T	0.104512	4.35165e-09	0.06		GWAS_D,E	GWAS_D,E
GWAS-D	2	206270396	111.194	G/C	0.142278	1.24186e-08	0.13		GWAS_D,E	GWAS_D,E
GWAS_D	2	206422845	111.379	C/A	0.077451	1.24497e-08	0.16
GWAS_C	2	207520001	112.906	CNV-	0.0898138	3.02113e-08	0.05	GWAS_C,E	GWAS_C,E	GWAS_C,E
GWAS_E	2	207520001	112.706	CNV-	0.100367	4.36718e-09	0.28	GWAS_C,E	GWAS_C,E	GWAS_C,E
GWAS-D	2	207839452	113.093	G/A	0.119917	2.32278e-08	0.08
GWAS_B	2	208568301	114.175	C/A	0.138235	3.67106e-08	0.15
GWAS_C	2	208979620	114.673	G/A	0.109354	3.6452e-08	0.05
GWAS-D	2	213168883	121.016	T/A	0.118273	8.28352e-09	0.05
GWAS_C	3	5170032	19.2132	+/-	-0.10552	1.57566e-08	0.08
GWAS-D	3	5578700	20.138	-/T	-0.148498	1.99955e-10	0.17	GWAS_D,E	GWAS_D,E	GWAS_D,E
GWAS-D	3	5578773	20.1381	G/T	-0.141674	1.92613e-09	0.07	GWAS_D,E	GWAS_D,E	GWAS_D,E
GWAS-D	3	5579237	20.1389	-/G	-0.126994	8.73794e-11	0.12	GWAS_D,E	GWAS_D,E	GWAS_D,E
GWAS-E	3	5579237	20.1389	-/G	-0.125901	1.46986e-10	0.07	GWAS_D,E	GWAS_D,E	GWAS_D,E
GWAS-E	3	5703130	20.4879	C/T	-0.14664	1.21241e-11	0.07	GWAS_D,E	GWAS_D,E	GWAS_D,E
GWAS-D	3	5704495	20.4967	C/T	-0.0866926	3.04424e-09	0.07	GWAS_D,E	GWAS_D,E	GWAS_D,E
GWAS-E	3	5704495	20.4967	C/T	-0.0920686	5.09754e-11	0.06	GWAS_D,E	GWAS_D,E	GWAS_D,E
GWAS-E	3	5751763	20.8004	A/T	-0.10555	6.70754e-11	0.19	GWAS_D,E	GWAS_D,E	GWAS_D,E
GWAS-D	3	5751949	20.8016	-----/CCCAT	-0.112711	7.51062e-11	0.09	GWAS_D,E	GWAS_D,E	GWAS_D,E
GWAS-E	3	5756061	20.828	G/T	-0.0988444	1.33916e-09	0.15	GWAS_D,E	GWAS_D,E	GWAS_D,E
GWAS-E	3	5756571	20.8313	T/C	-0.106475	4.10544e-11	0.11	GWAS_D,E	GWAS_D,E	GWAS_D,E
GWAS-D	3	5824742	21.2694	-----/GGAGA	-0.174425	2.5514e-10	0.37			GWAS_D,E
GWAS_B	3	5993030	22.5304	T/C	-0.117343	1.65958e-08	0.1
GWAS_C	3	6947649	25.7602	G/A	-0.104981	8.16758e-09	0.07
GWAS_C	3	7495537	27.3563	G/A	-0.131131	6.64869e-09	0.16		GWAS_B,C	GWAS_B,C
GWAS_B	3	7517606	27.4206	G/A	-0.15074	1.6545e-08	0.12		GWAS_B,C	GWAS_B,C
GWAS-D	3	14409919	41.0343	C/G	0.172521	4.47551e-13	0.13
GWAS_D	3	15050000	41.859	G/C	0.210629	1.09172e-07	0.06
GWAS-D	3	15050113	41.8591	T/-	0.221123	9.65935e-12	0.28
GWAS_C	3	15210043	42.2652	A/G	0.118306	5.32462e-13	0.05
GWAS-E	3	15738734	42.7464	T/C	0.0857448	2.18207e-08	0.1
GWAS_D	3	16110021	43.2248	A/G	0.0901209	2.83988e-14	0.06
GWAS-D	3	16173818	43.307	G/A	0.0677412	3.69968e-08	0.07
GWAS-D	3	16571156	43.8189	C/T	0.0834207	4.07174e-09	0.18	GWAS_C,D,E	GWAS_C,D,E	GWAS_B,C,D,E
GWAS-E	3	16574125	43.8227	T/C	0.138818	1.82069e-26	0.43	GWAS_C,D,E	GWAS_C,D,E	GWAS_B,C,D,E
GWAS-D	3	16574348	43.823	A/G	0.0898584	2.32329e-09	0.08	GWAS_C,D,E	GWAS_C,D,E	GWAS_B,C,D,E
GWAS_C	3	16575842	44.0249	C/G	0.0966482	5.59395e-09	0.08	GWAS_C,D,E	GWAS_C,D,E	GWAS_B,C,D,E
GWAS_E	3	16575842	43.8249	C/G	0.145369	9.71966e-14	0.46	GWAS_C,D,E	GWAS_C,D,E	GWAS_B,C,D,E
GWAS-D	3	16578728	43.8287	C/A	0.124704	1.2433e-15	0.15	GWAS_C,D,E	GWAS_C,D,E	GWAS_B,C,D,E
GWAS-D	3	16579423	43.8296	C/G	0.230779	2.52641e-16	0.08	GWAS_C,D,E	GWAS_C,D,E	GWAS_B,C,D,E
GWAS-D	3	16612092	43.8716	------/TCCCCA	0.145804	1.82791e-09	0.11		GWAS_C,D,E	GWAS_B,C,D,E
GWAS_D	3	16649449	43.9198	---/CGC	0.120573	6.87805e-07	0.19		GWAS_B,C,D	GWAS_B,C,D,E
GWAS_B	3	16655727	44.1279	T/A	0.120003	8.05199e-09	0.09		GWAS_B,D	GWAS_B,C,D,E
GWAS-D	3	17021026	44.3985	G/C	0.129501	3.45219e-09	0.09		GWAS_C,D	GWAS_C,D
GWAS_C	3	17037075	44.6192	A/G	0.174145	6.53319e-14	0.05		GWAS_C,D	GWAS_C,D
GWAS_C	3	17577709	45.3158	C/T	0.156514	9.98498e-12	0.06	GWAS_B,C,D	GWAS_B,C,D	GWAS_B,C,D
GWAS_B	3	17578762	45.3171	G/C	0.112546	2.49826e-09	0.1	GWAS_B,C,D	GWAS_B,C,D	GWAS_B,C,D
GWAS_D	3	17578762	45.1171	G/C	0.112744	6.28581e-06	0.66	GWAS_B,C,D	GWAS_B,C,D	GWAS_B,C,D
GWAS_B	3	17831299	45.6425	T/C	0.108167	2.49023e-10	0.11
GWAS_C	3	19008741	47.1596	C/T	0.104707	2.00442e-11	0.05
GWAS_E	3	20289721	48.6101	G/T	0.0986229	7.55651e-09	0.06
GWAS_C	3	20508921	49.0925	G/T	-0.144281	1.36391e-08	0.05
GWAS_B	3	22381957	50.8451	----/TGAT	0.134749	4.14378e-09	0.07
GWAS_B	3	22942712	51.202	C/T	0.109074	2.37858e-16	0.06		GWAS_B,C,D,E	GWAS_B,C,D,E
GWAS_B	3	22958607	51.2122	G/C	0.153547	6.683e-11	0.68	GWAS_B,C,D,E	GWAS_B,C,D,E	GWAS_B,C,D,E
GWAS_C	3	22958607	51.2122	G/C	0.14796	2.83006e-10	0.64	GWAS_B,C,D,E	GWAS_B,C,D,E	GWAS_B,C,D,E
GWAS_D	3	22958607	51.0122	G/C	0.0973107	5.61291e-05	0.22	GWAS_B,C,D,E	GWAS_B,C,D,E	GWAS_B,C,D,E
GWAS_E	3	22958607	51.0122	G/C	0.0783832	0.000502577	0.07	GWAS_B,C,D,E	GWAS_B,C,D,E	GWAS_B,C,D,E
GWAS_B	3	23077298	51.2877	C/A	0.197874	2.09863e-12	0.32	GWAS_B, C	GWAS_B, C	GWAS_B, C
GWAS_C	3	23077298	51.2877	C/A	0.23357	1.16497e-13	0.28	GWAS_B, C	GWAS_B, C	GWAS_B, C
GWAS_B	3	23846298	51.7772	G/A	-0.127153	1.09883e-10	0.13
GWAS_B	3	23847079	51.7777	C/G	-0.114737	1.41134e-09	0.05
GWAS_C	3	24399037	52.1149	C/T	0.175934	2.29697e-11	0.19
GWAS_B	3	25220782	52.3832	G/A	0.145764	1.02324e-07	0.06
GWAS_C	3	25563902	52.4953	+/-	0.173166	6.83767e-18	0.15
GWAS_B	3	27177031	53.0221	C/T	0.141606	6.72742e-11	0.08
GWAS_B	3	32034499	54.7022	G/T	0.105883	1.09074e-11	0.13
GWAS-D	3	32780218	54.6396	C/G	0.119732	1.80622e-17	0.05			GWAS_C,D,E
GWAS_C	3	32885733	54.9124	C/T	0.142333	5.07335e-14	0.17	GWAS_C,E	GWAS_C,E	GWAS_C,D,E
GWAS_E	3	32885733	54.6509	C/T	0.179539	9.11307e-16	0.9	GWAS_C,E	GWAS_C,E	GWAS_C,D,E
GWAS_B	3	33410752	54.9743	G/A	0.112157	1.96395e-08	0.36	GWAS_B,D	GWAS_B,D	GWAS_B,D
GWAS_D	3	33410752	54.7072	G/A	0.141762	5.16652e-10	0.87	GWAS_B,D	GWAS_B,D	GWAS_B,C,D
GWAS_C	3	33472151	54.9816	G/A	0.114329	8.20758e-10	0.33	GWAS_B,C	GWAS_B,C	GWAS_B,C,D
GWAS_B	3	33476816	54.9821	T/G	0.108453	1.55861e-10	0.11	GWAS_B,C	GWAS_B,C	GWAS_B,C,D
GWAS_B	3	86482045	58.162	A/G	-0.0985217	1.7821e-09	0.07	GWAS_B,D	GWAS_B,D	GWAS_B,D
GWAS_D	3	86487137	58.0729	C/T	-0.0981672	5.61981e-10	0.06	GWAS_B,D	GWAS_B,D	GWAS_B,D
GWAS-E	3	97307633	58.2164	G/C	-0.0989347	7.66987e-09	0.17
GWAS_E	3	97698180	58.2274	C/A	-0.104596	2.99335e-09	0.05
GWAS-D	3	103844849	58.401	A/G	-0.118176	6.25594e-09	0.26
GWAS_B	3	113894773	58.8847	T/C	-0.0727654	7.18013e-08	0.1
GWAS-E	3	131036552	60.9042	T/C	-0.135748	2.11258e-11	0.15
GWAS_C	3	132841474	61.3691	T/C	0.11071	1.3003e-10	0.05
GWAS-D	3	144089906	63.6209	G/A	-0.168556	1.14238e-09	0.06
GWAS_D	3	150829618	66.0154	A/G	-0.152876	5.29978e-12	0.06
GWAS_B	3	153501490	67.4187	G/A	0.146365	7.19142e-09	0.05
GWAS_B	3	157577456	69.4479	T/A	0.12451	1.23715e-08	0.09	GWAS_B,D	GWAS_B,D	GWAS_B,D
GWAS_D	3	157577538	69.248	--/GT	0.109624	3.13343e-08	0.05	GWAS_B,D	GWAS_B,D	GWAS_B,D
GWAS-E	3	158325195	69.7687	T/G	-0.0928919	2.94486e-07	0.09
GWAS_D	3	161957267	73.3589	----/ACGG	-0.127083	2.44627e-09	0.16
GWAS-D	3	161959335	73.3608	G/A	-0.103307	1.15974e-06	0.34
GWAS_E	3	163113284	74.2627	G/T	-0.0963879	2.34912e-09	0.05
GWAS-E	3	165034673	75.1087	A/C	-0.077765	1.47774e-07	0.09
GWAS_E	3	165057570	75.1188	T/C	-0.0891009	1.15956e-10	0.07
GWAS-E	3	165167827	75.1673	G/C	-0.106192	1.85353e-10	0.07
GWAS_B	3	169243594	78.6756	C/G	-0.0929708	1.42726e-09	0.17	GWAS_B,C	GWAS_B,C	GWAS_B,C
GWAS_C	3	169243594	78.6756	C/G	-0.0879748	3.79263e-09	0.12	GWAS_B,C	GWAS_B,C	GWAS_B,C
GWAS-D	3	175965190	84.131	C/A	-0.0630482	2.41133e-11	0.1	GWAS_D,E	GWAS_D,E	GWAS_D,E
GWAS-E	3	175965190	84.131	C/A	-0.0691528	1.43877e-11	0.06	GWAS_D,E	GWAS_D,E	GWAS_D,E
GWAS_B	3	178415352	87.6944	A/G	-0.0912772	3.01477e-09	0.12
GWAS_C	3	179400001	89.1315	CNV+	-0.0844217	3.6131e-07	0.29	GWAS_C,E	GWAS_C,E	GWAS_C,E
GWAS_E	3	179400001	88.9317	CNV+	-0.0841811	1.32688e-11	0.19	GWAS_C,E	GWAS_C,E	GWAS_C,E
GWAS_C	3	181647261	91.9032	G/A	-0.156543	1.8034e-10	0.05		GWAS_B,C,D	GWAS_B,C,D
GWAS_C	3	181651013	91.9091	C/T	-0.0926202	9.54883e-10	0.12		GWAS_B,C,D	GWAS_B,C,D
GWAS_B	3	181678488	91.9525	T/G	-0.0605208	4.09067e-06	0.08	GWAS_B,D	GWAS_B,C,D	GWAS_B,C,D
GWAS_D	3	181678488	91.7525	T/G	-0.0599181	1.52735e-09	0.05	GWAS_B,D	GWAS_B,C,D	GWAS_B,C,D
GWAS_D	3	181679611	91.7542	C/T	-0.0570309	8.80661e-09	0.06	GWAS_B,D	GWAS_B,C,D	GWAS_B,C,D
GWAS_B	3	181690129	91.9708	C/-	-0.102918	7.43685e-09	0.11		GWAS_B,C,D	GWAS_B,C,D
GWAS_B	3	181697432	91.9823	C/T	-0.211638	1.61832e-11	0.1		GWAS_B,C,D	GWAS_B,C,D
GWAS_C	3	181989383	92.4431	C/T	-0.195274	4.43645e-09	0.13
GWAS_B	3	182853665	93.2652	G/A	-0.185624	2.74311e-16	0.05		GWAS_B,C	GWAS_B,C
GWAS_C	3	182887240	93.2944	G/A	-0.203056	1.62886e-09	0.06		GWAS_B,C	GWAS_B,C
GWAS_B	3	183638896	93.9481	G/A	-0.19259	1.01612e-09	0.09
GWAS_C	3	184069597	94.3226	T/G	-0.176976	1.79297e-09	0.06
GWAS_B	3	184358036	94.5735	T/C	-0.156924	1.88481e-13	0.08
GWAS_B	3	184927869	95.0691	A/C	-0.0979282	8.02662e-12	0.16	GWAS_B,C	GWAS_B,C	GWAS_B,C
GWAS_C	3	184932745	95.0733	C/T	-0.12405	4.32331e-11	0.11	GWAS_B,C	GWAS_B,C	GWAS_B,C
GWAS_C	3	184935565	95.0758	A/G	-0.11063	1.54675e-08	0.16		GWAS_B,C	GWAS_B,C
GWAS_B	3	185938520	95.948	A/T	-0.125813	9.37607e-15	0.07
GWAS-E	3	187716254	97.3855	T/C	-0.092151	1.23743e-09	0.05	GWAS_D,E	GWAS_D,E	GWAS_D,E
GWAS-D	3	187717851	97.3871	T/G	-0.0811228	7.17827e-09	0.2	GWAS_D,E	GWAS_D,E	GWAS_D,E
GWAS-D	3	214644163	124.582	----/ATAG	-0.103246	1.00569e-08	0.17
GWAS_B	3	216346015	128.312	A/G	-0.074265	1.90751e-06	0.35		GWAS_B,C,E	GWAS_B,C,E
GWAS_C	3	216356655	128.325	A/T	-0.0779374	2.61836e-08	0.05	GWAS_C,E	GWAS_B,C,E	GWAS_B,C,E
GWAS_E	3	216356655	128.125	A/T	-0.0860805	7.91796e-09	0.22	GWAS_C,E	GWAS_B,C,E	GWAS_B,C,E
GWAS-D	3	217009731	129.026	T/G	-0.0718541	1.81455e-08	0.06	GWAS_D,E	GWAS_D,E	GWAS_D,E
GWAS-E	3	217010084	129.026	G/A	-0.0929411	1.75284e-09	0.22	GWAS_D,E	GWAS_D,E	GWAS_D,E
GWAS-E	3	217010161	129.027	C/T	-0.0967607	1.33417e-08	0.08	GWAS_D,E	GWAS_D,E	GWAS_D,E
GWAS-D	3	217097488	129.148	------/AAAAAC	-0.109311	2.51777e-08	0.09			GWAS_D,E
GWAS_C	3	217356045	129.709	T/C	-0.0881678	1.17921e-15	0.34
GWAS_D	3	217655967	130.968	----/TAGT	-0.0936075	1.33778e-08	0.16	GWAS_B,D	GWAS_B,D	GWAS_B,D
GWAS_D	3	217656641	130.972	G/C	-0.130031	1.29061e-08	0.06	GWAS_B,D	GWAS_B,D	GWAS_B,D
GWAS_B	3	217659852	131.191	T/C	-0.0878821	1.52692e-14	0.11	GWAS_B,D	GWAS_B,D	GWAS_B,D
GWAS_B	3	217663952	131.215	C/G	-0.0826393	1.32472e-14	0.21	GWAS_B,D	GWAS_B,D	GWAS_B,D
GWAS_D	3	217663952	131.015	C/G	-0.0757084	2.76702e-10	0.13	GWAS_B,D	GWAS_B,D	GWAS_B,D
GWAS_C	3	217895935	131.966	C/T	-0.0855957	2.9243e-17	0.12	GWAS_C,E	GWAS_C,E	GWAS_C,E
GWAS_E	3	217903634	131.787	C/G	-0.072889	8.87548e-05	0.11	GWAS_C,E	GWAS_C,E	GWAS_C,E
GWAS_B	3	219844008	134.785	A/G	-0.0854524	3.81708e-26	0.07	GWAS_B,D	GWAS_B,C,D,E	GWAS_B,C,D,E
GWAS_D	3	219844008	134.671	A/G	-0.0759198	1.86701e-12	0.05	GWAS_B,D	GWAS_B,C,D,E	GWAS_B,C,D,E
GWAS_D	3	219844566	134.672	C/T	-0.0774459	2.78603e-08	0.11	GWAS_B,D	GWAS_B,C,D,E	GWAS_B,C,D,E
GWAS_D	3	219861632	134.704	T/C	-0.0749864	6.49074e-10	0.06		GWAS_B,C,D,E	GWAS_B,C,D,E
GWAS_C	3	219869520	134.817	C/G	-0.0797297	5.03434e-15	0.05	GWAS_C,E	GWAS_B,C,D,E	GWAS_B,C,D,E
GWAS_D	3	219879324	134.737	A/G	-0.0783055	9.10256e-09	0.06		GWAS_B,C,D,E	GWAS_B,C,D,E
GWAS_C	3	219885527	134.838	T/C	-0.090073	1.134e-14	0.05	GWAS_C,D,E	GWAS_B,C,D,E	GWAS_B,C,D,E
GWAS_E	3	219885527	134.748	T/C	-0.0848054	3.1231e-12	0.28	GWAS_C,D,E	GWAS_B,C,D,E	GWAS_B,C,D,E
GWAS_D	3	219888214	134.753	G/C	-0.0740221	3.45183e-10	0.09	GWAS_B,C,D,E	GWAS_B,C,D,E	GWAS_B,C,D,E
GWAS_B	3	219893104	134.847	A/G	-0.0775781	1.99006e-15	0.06	GWAS_B,D	GWAS_B,C,D,E	GWAS_B,C,D,E
GWAS_D	3	219893104	134.762	A/G	-0.0741265	1.71521e-07	0.16	GWAS_B,D	GWAS_B,C,D,E	GWAS_B,C,D,E
GWAS-D	3	220521171	135.928	C/A	-0.0820333	1.61487e-11	0.07
GWAS_C	3	220658469	135.816	A/C	-0.0966518	1.89271e-20	0.06	GWAS_C,D,E	GWAS_C,D,E	GWAS_C,D,E
GWAS_E	3	220658469	136.183	A/C	-0.0826701	5.96197e-12	0.25	GWAS_C,D,E	GWAS_C,D,E	GWAS_C,D,E
GWAS-D	3	220658669	136.183	A/G	-0.0722363	1.22947e-10	0.08	GWAS_C,D,E	GWAS_C,D,E	GWAS_C,D,E
GWAS_B	3	220852754	136.062	---/GTA	-0.0944992	1.96837e-08	0.19	GWAS_B,D,E	GWAS_B,D,E	GWAS_B,D,E
GWAS_D	3	220852754	136.423	---/GTA	-0.10233	3.20772e-09	0.15	GWAS_B,D,E	GWAS_B,D,E	GWAS_B,D,E
GWAS_E	3	220852754	136.423	---/GTA	-0.102553	1.36549e-08	0.07	GWAS_B,D,E	GWAS_B,D,E	GWAS_B,D,E
GWAS_E	3	221394780	136.588	T/C	-0.081826	2.0325e-09	0.09
GWAS-D	4	140503	-3.52969	T/G	-0.120125	3.59054e-09	0.14	GWAS_D,E	GWAS_D,E	GWAS_D,E
GWAS-E	4	140503	-3.52969	T/G	-0.119642	1.87282e-09	0.05	GWAS_D,E	GWAS_D,E	GWAS_D,E
GWAS_E	4	748312	-1.71491	T/C	-0.090469	2.813e-09	0.05
GWAS-D	4	1047225	-0.822417	G/A	-0.103313	1.6604e-08	0.11
GWAS_D	4	1075937	-0.736689	A/G	-0.069639	1.0044e-08	0.05
GWAS-D	4	2046350	3.01319	CGG/---	-0.0759353	1.08981e-08	0.32	GWAS_D,E	GWAS_D,E	GWAS_D,E
GWAS-E	4	2046350	3.01319	CGG/---	-0.0782745	3.83842e-09	0.26	GWAS_D,E	GWAS_D,E	GWAS_D,E
GWAS_E	4	2832523	6.14636	A/C	-0.0522592	1.38553e-08	0.1
GWAS-E	4	2900001	6.41528	CNV-	-0.0479235	1.25251e-08	0.05
GWAS_D	4	3085377	7.22898	G/A	-0.0447216	1.2133e-08	0.09
GWAS_B	4	15076062	38.7603	G/A	-0.131572	3.66141e-12	0.09
GWAS_C	4	35161543	52.7674	A/C	-0.152434	7.53234e-13	0.08
GWAS-D	4	62224834	55.6933	G/A	-0.0626701	3.9423e-09	0.17			GWAS_D,E
GWAS-E	4	62292148	55.6953	T/C	-0.10406	7.17959e-14	0.05			GWAS_D,E
GWAS_E	4	63139671	55.7195	T/C	-0.0943165	1.3572e-13	0.08			GWAS_C,E
GWAS_C	4	63197917	55.862	+/-	-0.105346	3.73846e-12	0.42			GWAS_C,E
GWAS_B	4	71908132	56.4649	A/C	-0.111927	7.95893e-13	0.08	GWAS_B,D,E	GWAS_B,D,E	GWAS_B,D,E
GWAS_D	4	71908132	56.2283	A/C	-0.112302	2.23383e-11	0.53	GWAS_B,D,E	GWAS_B,D,E	GWAS_B,D,E
GWAS_E	4	71908132	56.2283	A/C	-0.116897	3.36441e-12	0.07	GWAS_B,D,E	GWAS_B,D,E	GWAS_B,D,E
GWAS_B	4	73893839	56.6245	G/A	-0.14927	4.20325e-12	0.13
GWAS_B	4	73952785	56.6285	G/C	-0.147131	1.36154e-12	0.16
GWAS_B	4	86018068	57.6596	C/T	-0.145041	5.07823e-12	0.18
GWAS-E	4	109590001	57.8882	CNV-	-0.099333	4.38377e-12	0.18
GWAS_B	4	110590809	58.1029	T/G	-0.0960287	2.97403e-11	0.3	GWAS_B,D	GWAS_B,D	GWAS_B,D
GWAS_D	4	110590809	57.9029	T/G	-0.0950744	1.35955e-12	0.05	GWAS_B,D	GWAS_B,D	GWAS_B,D
GWAS_C	4	113880977	58.1513	A/G	-0.108027	1.30197e-08	0.05
GWAS_C	4	113940382	58.1522	T/C	-0.126228	1.87972e-12	0.07
GWAS_E	4	123197791	58.138	T/G	-0.0821678	1.05009e-12	0.09
GWAS-E	4	124978253	58.1789	T/G	-0.140677	1.90901e-14	0.05
GWAS-E	4	124978263	58.1789	A/T	-0.143144	2.64584e-14	0.05
GWAS_D	4	152562208	63.3029	T/C	-0.0783942	4.06679e-12	0.1
GWAS-D	4	177058568	87.0699	A/-	-0.143588	2.25555e-08	0.05
GWAS_E	4	182124114	94.267	G/C	-0.148492	5.72249e-09	0.13
GWAS_E	4	182975370	95.4731	T/C	-0.117446	1.26149e-08	0.1		GWAS_C,E	GWAS_C,E
GWAS_C	4	183025100	95.7479	T/C	-0.119073	1.38745e-08	0.05		GWAS_C,E	GWAS_C,E
GWAS_C	4	184644173	97.9508	-/+	-0.105687	2.76404e-09	0.07
GWAS_B	4	188491838	102.648	C/T	-0.0883182	7.60262e-09	0.05
GWAS_D	4	189553092	103.094	C/T	-0.14215	1.41494e-08	0.07
GWAS-D	4	190962023	104.179	C/A	-0.196782	2.39481e-08	0.13
GWAS_B	4	194766585	106.173	T/-	-0.20621	1.83732e-08	0.05
GWAS_B	4	198082571	107.402	--/AG	-0.198853	9.58921e-09	0.13	GWAS_B,C	GWAS_B,C	GWAS_B,C
GWAS_C	4	198082571	107.402	--/AG	-0.200081	6.16943e-09	0.07	GWAS_B,C	GWAS_B,C	GWAS_B,C
GWAS_B	4	231612946	118.228	G/A	-0.203711	1.95107e-09	0.05		GWAS_B,C	GWAS_B,C
GWAS_C	4	231622266	118.242	G/A	-0.106917	8.29974e-10	0.06		GWAS_B,C	GWAS_B,C
GWAS-E	4	232002879	118.313	C/T	-0.127552	6.24155e-10	0.06
GWAS_E	4	232003565	118.314	G/A	-0.0990111	9.49812e-10	0.09
GWAS_B	4	233871251	119.893	A/G	-0.144134	1.59568e-08	0.05	GWAS_B,C	GWAS_B,C	GWAS_B,C
GWAS_C	4	233874915	119.906	G/A	-0.126038	2.70034e-09	0.08	GWAS_B,C	GWAS_B,C	GWAS_B,C
GWAS_B	4	234447032	121.942	A/G	-0.127213	3.01738e-09	0.32
GWAS_E	4	235389953	124.869	T/C	-0.0905419	6.81263e-09	0.1
GWAS-D	4	235546381	125.266	A/C	-0.103102	1.47645e-08	0.07
GWAS_D	4	235547361	125.268	C/G	-0.104622	9.52887e-09	0.18
GWAS_D	4	237778268	133.29	----/GCAG	-0.0977209	2.49053e-08	0.08
GWAS-E	5	7983670	29.9909	C/G	-0.0850621	3.24413e-08	0.05
GWAS_C	5	11892304	37.5223	T/C	0.0907939	1.20392e-08	0.19
GWAS_B	5	15448690	45.8202	C/A	-0.140387	4.34801e-08	0.05
GWAS_D	5	18737695	49.1784	C/G	-0.164697	2.52665e-08	0.14
GWAS-E	5	18875163	49.3121	G/A	-0.150221	9.19414e-09	0.09
GWAS_E	5	23126384	53.2178	A/C	-0.267557	3.37776e-09	0.1
GWAS-D	5	23372134	53.4288	G/A	-0.173291	3.45798e-09	0.14
GWAS_D	5	23466384	53.4542	T/A	-0.262422	4.22539e-09	0.12
GWAS-E	5	25026099	53.9236	-/+	-0.164333	1.43845e-09	0.05
GWAS-E	5	31882389	56.7924	A/C	-0.0665584	5.64783e-09	0.22	GWAS_D,E	GWAS_C,D,E	GWAS_C,D,E
GWAS-D	5	31886896	56.7964	C/G	-0.181606	2.18215e-08	0.14	GWAS_D,E	GWAS_C,D,E	GWAS_C,D,E
GWAS_C	5	31900089	57.0082	G/A	-0.0642581	4.20205e-10	0.13		GWAS_C,D,E	GWAS_C,D,E
GWAS_E	5	31913624	56.8203	T/G	-0.0861392	7.44679e-09	0.05		GWAS_C,D,E	GWAS_C,D,E
GWAS_B	5	32250891	57.3058	T/C	-0.0666096	1.54891e-09	0.14	GWAS_B,C	GWAS_B,C,D,E	GWAS_B,C,D,E
GWAS_C	5	32253736	57.3065	A/G	-0.0733099	1.34711e-09	0.17	GWAS_B,C,D	GWAS_B,C,D,E	GWAS_B,C,D,E
GWAS_B	5	32255235	57.3068	A/G	-0.065994	1.36923e-08	0.17	GWAS_B,C	GWAS_B,C,D,E	GWAS_B,C,D,E
GWAS_B	5	32260762	57.3082	A/T	-0.0723678	9.4749e-09	0.22	GWAS_B,C,D,E	GWAS_B,C,D,E	GWAS_B,C,D,E
GWAS_C	5	32261453	57.3083	G/T	-0.0890333	2.51428e-09	0.05	GWAS_B,C,D,E	GWAS_B,C,D,E	GWAS_B,C,D,E
GWAS_C	5	32261520	57.3084	A/T	-0.0749255	6.0433e-10	0.11	GWAS_B,C,D,E	GWAS_B,C,D,E	GWAS_B,C,D,E
GWAS_E	5	32261589	57.0559	C/A	-0.0988341	1.80119e-08	0.22	GWAS_B,C,D,E	GWAS_B,C,D,E	GWAS_B,C,D,E
GWAS_D	5	32261756	57.056	C/T	-0.119587	8.6028e-08	0.11	GWAS_B,C,D,E	GWAS_B,C,D,E	GWAS_B,C,D,E
GWAS-D	5	38569511	58.1455	A/C	-0.177271	2.00093e-09	0.1
GWAS-D	5	40626423	58.4947	T/A	-0.0657404	3.05798e-09	0.07		GWAS_D,E	GWAS_D,E
GWAS-E	5	40645102	58.4985	C/T	-0.136514	1.52884e-15	0.06		GWAS_D,E	GWAS_D,E
GWAS-E	5	40918963	58.5548	A/G	-0.167119	1.61878e-13	0.11
GWAS-D	5	43804041	59.1477	C/T	-0.0814056	1.15209e-09	0.14
GWAS_D	5	46423342	59.686	T/-	-0.0768971	7.84439e-09	0.1
GWAS-E	5	46820289	59.7676	G/C	-0.164844	4.4549e-11	0.2
GWAS_D	5	48274560	60.0665	C/G	-0.0953542	2.02066e-09	0.08
GWAS_C	5	65938812	64.3147	T/C	-0.172012	1.05665e-15	0.06
GWAS_B	5	67340961	64.6029	C/T	-0.213374	2.30359e-11	0.72	GWAS_B,D	GWAS_B,D	GWAS_B,D
GWAS_D	5	67340961	64.4029	C/T	-0.184285	2.16261e-10	0.06	GWAS_B,D	GWAS_B,D	GWAS_B,D
GWAS_C	5	68119027	64.7766	A/C	-0.181739	4.00428e-13	0.18
GWAS_C	5	68443642	64.8491	C/T	-0.217052	8.35446e-10	0.13
GWAS_C	5	69355501	65.1038	T/C	-0.233329	6.74484e-17	0.06
GWAS_C	5	69433589	65.1382	A/T	-0.141851	9.24542e-11	0.07
GWAS_B	5	71266725	65.7715	A/G	-0.166478	8.14919e-13	0.22	GWAS_B,C	GWAS_B,C	GWAS_B,C
GWAS_C	5	71266725	65.7715	A/G	-0.173466	7.15366e-14	0.08	GWAS_B,C	GWAS_B,C	GWAS_B,C
GWAS_C	5	71487963	65.8207	G/T	-0.22996	7.29933e-17	0.13
GWAS_C	5	71964142	65.9092	G/T	-0.234318	1.73498e-18	0.05		GWAS_C,E	GWAS_C,E
GWAS_E	5	71998747	65.6695	A/G	-0.121952	5.93321e-12	0.05		GWAS_C,E	GWAS_C,E
GWAS-E	5	140333627	71.1812	A/G	0.0953931	2.20724e-11	0.06
GWAS_E	5	145983717	72.3062	G/T	0.0861232	4.5414e-12	0.06
GWAS-E	5	156121780	73.8997	T/C	0.0967758	1.39067e-10	0.06		GWAS_D,E	GWAS_D,E
GWAS-D	5	156132516	73.9014	C/T	0.122287	8.01672e-10	0.06		GWAS_D,E	GWAS_D,E
GWAS-E	5	158037564	74.1987	G/A	0.106634	1.02037e-09	0.06
GWAS-D	5	163295222	76.2018	A/G	0.0817535	5.15693e-12	0.19	GWAS_D,E	GWAS_D,E	GWAS_D,E
GWAS-E	5	163295222	76.2018	A/G	0.0892703	9.11083e-13	0.06	GWAS_D,E	GWAS_D,E	GWAS_D,E
GWAS-D	5	163980135	76.44	G/T	0.0827343	7.44744e-10	0.25	GWAS_D,E	GWAS_D,E	GWAS_D,E
GWAS-D	5	163980650	76.4402	--/AT	0.0836068	1.29337e-14	0.09	GWAS_D,E	GWAS_D,E	GWAS_D,E
GWAS-E	5	163980650	76.4402	--/AT	0.0755785	1.02998e-10	0.07	GWAS_D,E	GWAS_D,E	GWAS_D,E
GWAS_E	5	164110001	76.4852	CNV-	0.107819	1.49117e-11	0.42
GWAS-D	5	164220944	76.5238	A/C	0.107828	2.18866e-08	0.07
GWAS_C	5	182600023	90.9553	C/G	0.0533328	1.23803e-09	0.05
GWAS_C	5	186495202	95.2938	G/A	0.092575	3.29951e-09	0.06
GWAS_C	5	187666943	96.6711	A/G	0.0478122	9.46719e-09	0.05
GWAS-E	5	188493482	97.4426	G/A	0.0750795	5.60694e-09	0.06
GWAS_D	5	190237603	98.9429	A/T	0.0744056	9.41378e-09	0.05
GWAS-E	5	198025779	105.06	A/G	0.0703268	1.35343e-08	0.08
GWAS-D	5	199721796	106.375	A/G	0.0570968	9.92329e-09	0.13	GWAS_D,E	GWAS_D,E	GWAS_D,E
GWAS-E	5	199721796	106.375	A/G	0.0601219	1.16707e-09	0.07	GWAS_D,E	GWAS_D,E	GWAS_D,E
GWAS_D	5	205595037	115.855	G/A	0.0912075	2.92598e-09	0.07
GWAS_C	5	206884697	120.353	T/C	0.103918	4.29903e-09	0.12
GWAS-D	5	208644217	125.891	C/T	0.0690518	7.85135e-09	0.22	GWAS_D,E	GWAS_D,E	GWAS_D,E
GWAS-E	5	208644217	125.891	C/T	0.0685492	4.16617e-09	0.12	GWAS_D,E	GWAS_D,E	GWAS_D,E
GWAS_B	5	211724438	134.863	A/G	0.058758	1.4924e-09	0.06
GWAS_B	5	213051229	139.672	T/C	0.0649149	1.82218e-08	0.06
GWAS_B	5	214122953	144.536	C/T	0.143492	1.21247e-08	0.06	GWAS_B,D	GWAS_B,C,D,E	GWAS_B,C,D,E
GWAS_D	5	214122953	144.336	C/T	0.137981	1.83227e-08	0.15	GWAS_B,D	GWAS_B,C,D,E	GWAS_B,C,D,E
GWAS_E	5	214164488	144.525	G/A	0.136827	3.12114e-08	0.1	GWAS_C,E	GWAS_B,C,D,E	GWAS_B,C,D,E
GWAS_C	5	214169288	144.746	T/C	0.109839	4.83754e-09	0.06	GWAS_C,E	GWAS_B,C,D,E	GWAS_B,C,D,E
GWAS_C	5	214528245	146.375	G/A	0.110944	1.07198e-08	0.26			GWAS_C,E
GWAS_E	5	214610177	146.547	C/A	0.0805078	3.33179e-08	0.08			GWAS_C,E
GWAS-E	5	214925162	147.977	C/T	0.131998	3.43238e-08	0.07
GWAS_B	6	2147588	-1.15869	CA/--	-0.120499	2.1371e-24	0.1	GWAS_B,C	GWAS_B,C	GWAS_B,C
GWAS_C	6	2147588	-1.15869	CA/--	-0.118536	8.52325e-23	0.06	GWAS_B,C	GWAS_B,C	GWAS_B,C
GWAS_C	6	2148808	-1.15849	A/G	-0.119224	1.03132e-26	0.19	GWAS_B,C	GWAS_B,C	GWAS_B,C
GWAS_B	6	2497579	-1.10352	A/T	-0.111462	2.42276e-31	0.19
GWAS_B	6	5640301	-0.608121	G/C	-0.106638	6.85418e-25	0.3	GWAS_B,C	GWAS_B,C	GWAS_B,C
GWAS_B	6	5641506	-0.607932	CC/--	-0.111796	1.09517e-38	0.05	GWAS_B,C	GWAS_B,C	GWAS_B,C
GWAS_C	6	5641773	-0.607889	C/G	-0.109053	1.39987e-20	0.18	GWAS_B,C	GWAS_B,C	GWAS_B,C
GWAS_C	6	5944277	-0.560205	G/T	-0.101589	1.75905e-14	0.08
GWAS-D	6	6431712	-0.677584	G/C	-0.0840294	9.27778e-11	0.08
GWAS_B	6	6546605	-0.465259	C/G	-0.102829	8.8006e-36	0.12	GWAS_B,D,E	GWAS_B,D,E	GWAS_B,D,E
GWAS_D	6	6546605	-0.659689	C/G	-0.0769682	5.6471e-14	0.7	GWAS_B,D,E	GWAS_B,D,E	GWAS_B,D,E
GWAS_E	6	6546605	-0.659689	C/G	-0.0764073	5.08301e-17	0.1	GWAS_B,D,E	GWAS_B,D,E	GWAS_B,D,E
GWAS_E	6	6899812	-0.604679	G/A	-0.0780587	1.28359e-15	0.05			GWAS_C,E
GWAS_C	6	6978419	-0.397191	A/T	-0.110551	3.60044e-38	0.13		GWAS_C,E	GWAS_C,E
GWAS_E	6	7001531	-0.588837	A/C	-0.0787546	1.133e-15	0.4		GWAS_C,E	GWAS_C,E
GWAS-E	6	7175970	-0.561669	G/A	-0.0796282	8.83428e-16	0.08
GWAS_D	6	7506978	-0.510116	A/G	-0.0811958	2.43709e-19	0.11
GWAS-E	6	13804747	1.25326	A/C	-0.0835493	7.92432e-24	0.06
GWAS_D	6	14393935	1.45208	A/G	-0.0758415	0.00963737	0.06
GWAS_C	6	14952890	1.8407	C/T	-0.100045	3.59286e-38	0.09
GWAS-E	6	36504981	7.67695	T/C	-0.0855372	2.25519e-09	0.07			GWAS_D,E
GWAS-D	6	36596884	7.68857	T/C	-0.0591454	3.70958e-09	0.05			GWAS_D,E
GWAS-D	6	39370433	7.99999	A/G	-0.0648212	6.05238e-09	0.11
GWAS-D	6	39370911	8.00001	C/G	-0.0644044	7.1417e-09	0.07
GWAS_E	6	43355976	8.10969	A/G	-0.07767	4.67715e-09	0.18
GWAS-D	6	60031833	8.76847	G/A	-0.070383	5.70276e-09	0.07
GWAS_E	6	61883072	8.94491	C/A	-0.0808688	1.18892e-08	0.07
GWAS-E	6	78867817	10.6558	C/A	-0.0848576	1.78602e-09	0.05
GWAS_E	6	84281196	12.0051	C/G	-0.0580646	5.05371e-09	0.06
GWAS-E	6	144453286	56.3611	A/C	0.0737606	3.05571e-08	0.16
GWAS_E	6	152775143	67.6318	A/T	0.0875523	1.81751e-08	0.11
GWAS_C	6	152898718	68.0338	C/T	0.0805736	1.31326e-09	0.35		GWAS_B,C	GWAS_B,C
GWAS_B	6	152907676	68.0485	G/T	0.093072	2.32617e-08	0.09		GWAS_B,C	GWAS_B,C
GWAS_C	6	152921509	68.0711	T/C	0.0910867	2.64282e-09	0.08		GWAS_B,C	GWAS_B,C
GWAS_B	6	153199340	68.5255	T/-	0.0699554	1.07269e-08	0.39	GWAS_B,C	GWAS_B,C	GWAS_B,C
GWAS_C	6	153199340	68.5255	T/-	0.0720007	8.16743e-09	0.08	GWAS_B,C	GWAS_B,C	GWAS_B,C
GWAS_B	6	156398117	74.835	G/C	0.0694324	1.57562e-08	0.21
GWAS_C	6	157052783	76.506	C/T	0.0952443	1.6336e-09	0.05
GWAS_C	7	1936486	4.49672	C/T	0.105827	2.42721e-08	0.37
GWAS_B	7	2157104	5.35132	A/C	0.0887722	2.68629e-08	0.15	GWAS_B,C,E	GWAS_B,C,E	GWAS_B,C,E
GWAS_C	7	2158977	5.35858	A/T	0.0690635	5.07494e-08	0.07	GWAS_B,C,E	GWAS_B,C,E	GWAS_B,C,E
GWAS_E	7	2158977	5.15858	A/T	0.0719667	9.08626e-09	0.06	GWAS_B,C,E	GWAS_B,C,E	GWAS_B,C,E
GWAS_E	7	2429635	6.20701	T/C	0.124485	2.63389e-08	0.15		GWAS_C,D,E	GWAS_C,D,E
GWAS_E	7	2432949	6.21985	T/C	0.122475	9.76362e-09	0.07	GWAS_C,E	GWAS_C,D,E	GWAS_C,D,E
GWAS_E	7	2432976	6.21995	T/C	0.124215	1.6348e-08	0.09	GWAS_C,E	GWAS_C,D,E	GWAS_C,D,E
GWAS_C	7	2436623	6.43408	A/G	0.100324	1.62797e-08	0.12	GWAS_C,E	GWAS_C,D,E	GWAS_C,D,E
GWAS_E	7	2458520	6.3189	T/C	0.168483	1.66263e-09	0.07		GWAS_C,D,E	GWAS_C,D,E
GWAS-D	7	2471325	6.3685	G/A	0.204524	1.55743e-08	0.08		GWAS_C,D,E	GWAS_C,D,E
GWAS_E	7	2621690	7.02953	A/T	0.159412	6.57963e-09	0.09	GWAS_B,D,E	GWAS_B,D,E	GWAS_B,D,E
GWAS_B	7	2622844	7.23633	-/C	0.13886	2.52269e-08	0.11	GWAS_B,D,E	GWAS_B,D,E	GWAS_B,D,E
GWAS_D	7	2622844	7.03633	-/C	0.141649	1.90568e-08	0.22	GWAS_B,D,E	GWAS_B,D,E	GWAS_B,D,E
GWAS_E	7	2634786	7.10666	A/T	0.108189	4.96492e-09	0.14		GWAS_B,D,E	GWAS_B,D,E
GWAS_D	7	3762062	13.7459	G/C	0.145382	2.16245e-08	0.07
GWAS-D	7	6578130	28.2656	G/T	-0.0613165	1.82259e-08	0.06
GWAS-D	7	7504876	29.8721	A/T	-0.0736139	3.16711e-08	0.09			GWAS_D,E
GWAS-E	7	7572344	29.9891	C/T	-0.0792767	3.29487e-09	0.07			GWAS_D,E
GWAS-E	7	7958250	30.658	+/-	-0.0737238	1.85307e-08	0.3
GWAS_D	7	13494675	39.9948	C/T	0.107484	1.80875e-08	0.07
GWAS-E	7	40859556	48.7268	T/C	0.0887113	2.18889e-08	0.05
GWAS_C	7	117240001	56.4442	CNV-	0.0928642	1.478e-08	0.06
GWAS_B	7	118427497	57.0381	C/G	0.109381	1.30646e-08	0.05			GWAS_B,C,D,E
GWAS-D	7	118510207	56.8794	G/T	0.0862707	1.52179e-09	0.09		GWAS_C,D,E	GWAS_B,C,D,E
GWAS_C	7	118516118	57.0824	C/T	0.0931941	4.14311e-09	0.52	GWAS_C,E	GWAS_C,D,E	GWAS_B,C,D,E
GWAS_E	7	118516118	56.8824	C/T	0.0867992	5.15675e-10	0.05	GWAS_C,E	GWAS_C,D,E	GWAS_B,C,D,E
GWAS_B	7	126268160	60.9594	C/A	0.100478	1.20598e-08	0.27
GWAS_B	7	126523046	61.0869	G/A	0.0701993	5.06387e-09	0.11
GWAS_B	7	127519094	61.9436	C/T	0.0909451	1.37963e-08	0.05
GWAS_D	7	130247177	64.6097	G/T	0.0579545	4.4505e-09	0.13
GWAS_B	7	136423839	70.9753	G/A	0.0872209	1.85274e-08	0.05
GWAS_D	7	140707833	73.34	T/C	0.0917263	5.40089e-09	0.12
GWAS-E	7	142571965	74.9209	A/G	-0.11604	1.47732e-08	0.08
GWAS_E	7	142997161	75.5533	G/A	0.0978671	7.33568e-09	0.28
GWAS-D	7	155745209	87.7967	------/ACCTCC	0.075351	2.69397e-08	0.17	GWAS_D,E	GWAS_D,E	GWAS_D,E
GWAS-E	7	155745209	87.7967	------/ACCTCC	0.0753396	1.3223e-08	0.06	GWAS_D,E	GWAS_D,E	GWAS_D,E
GWAS-D	7	155751086	87.8025	T/C	0.0841045	1.38274e-09	0.1		GWAS_D,E	GWAS_D,E
GWAS-E	7	156337987	88.3811	G/A	0.146893	1.1967e-08	0.1
GWAS_E	7	157203196	89.2652	C/A	0.105387	7.82703e-10	0.05
GWAS_B	8	20829253	45.9105	A/G	0.0598247	2.68371e-08	0.06
GWAS_C	8	21450241	46.8396	T/C	0.0892204	6.85709e-13	0.06
GWAS-D	8	21910744	47.3816	T/C	0.135056	7.98166e-09	0.46
GWAS_E	8	22229116	48.0547	G/A	0.136279	1.30772e-08	0.35
GWAS-E	8	22513752	48.514	T/G	0.106668	3.16922e-09	0.05
GWAS_C	8	25635249	50.6596	T/C	0.0773331	2.37149e-05	0.29
GWAS-D	8	25878826	50.4755	G/A	0.113047	1.37801e-08	0.07
GWAS_E	8	28579520	50.6518	T/C	0.0863218	1.43583e-11	0.2
GWAS_B	8	33093912	51.1464	C/T	0.0775345	3.65948e-06	0.79	GWAS_B,D	GWAS_B,D	GWAS_B,D
GWAS_D	8	33093912	50.9464	C/T	0.0905323	4.94028e-18	0.34	GWAS_B,D	GWAS_B,D	GWAS_B,D
GWAS-D	8	35643537	51.1129	CC/--	0.144693	1.71191e-08	0.05
GWAS_B	8	37076199	51.4064	G/A	0.0730447	2.89222e-06	0.1	GWAS_B,D	GWAS_B,D	GWAS_B,D
GWAS_D	8	37076199	51.2064	G/A	0.0850077	9.86509e-14	0.42	GWAS_B,D	GWAS_B,D	GWAS_B,D
GWAS_C	8	37939305	51.4627	T/G	0.0836638	1.56679e-10	0.08
GWAS_D	8	43691571	51.6382	G/A	0.0862126	1.84644e-21	0.1
GWAS_C	8	54039463	52.4377	G/A	0.134402	8.79958e-10	0.11
GWAS_C	8	56560447	52.4923	C/T	0.0753586	5.40489e-08	0.06
GWAS_C	8	61448038	52.5983	A/G	0.129378	1.23141e-12	0.05
GWAS_C	8	62217745	52.6149	T/A	0.0830217	4.4407e-07	0.18	GWAS_C,E	GWAS_C,E	GWAS_C,E
GWAS_E	8	62217745	52.3452	T/A	0.0993499	6.31787e-14	0.34	GWAS_C,E	GWAS_C,E	GWAS_C,E
GWAS-E	8	63349552	52.3899	A/G	0.0904973	4.30765e-11	0.14
GWAS_C	8	63883692	52.651	C/T	0.0735997	6.09895e-06	0.12	GWAS_C,E	GWAS_C,E	GWAS_C,E
GWAS_E	8	63883692	52.4188	C/T	0.0992457	4.11229e-22	0.06	GWAS_C,E	GWAS_C,E	GWAS_C,E
GWAS_B	8	70951331	53.2722	C/T	0.173307	1.64434e-10	0.17
GWAS_D	8	71975532	53.0766	A/G	0.116884	2.96838e-09	0.05	GWAS_B,D	GWAS_B,D	GWAS_B,D
GWAS_B	8	71975740	53.3503	G/A	0.155382	1.34253e-10	0.54	GWAS_B,D	GWAS_B,D	GWAS_B,D
GWAS_D	8	71975740	53.0766	G/A	0.135381	1.11157e-08	0.05	GWAS_B,D	GWAS_B,D	GWAS_B,D
GWAS_C	8	72475667	53.3884	A/G	0.16226	9.42707e-12	0.05
GWAS_C	8	72899320	53.4712	T/C	0.0647975	4.67626e-05	0.06
GWAS-D	8	75282109	53.7515	G/T	0.0823682	2.64084e-14	0.07
GWAS_C	8	82434119	54.61	C/A	0.134395	3.23321e-12	0.09
GWAS-E	8	102492302	57.92	G/A	0.104185	3.88793e-05	0.05
GWAS_E	8	103251503	58.157	G/A	0.0680101	1.94755e-11	0.09
GWAS_C	8	105578476	59.0836	G/A	0.145377	4.43644e-12	0.07
GWAS_D	8	111193765	60.6368	C/T	0.116988	1.75701e-11	0.08
GWAS-D	8	121279631	64.7158	T/C	0.0702015	8.84039e-10	0.16
GWAS_D	8	121892748	65.076	A/T	0.0846689	1.52117e-10	0.36
GWAS-E	8	123074155	65.7701	T/C	0.113003	6.53307e-12	0.05
GWAS_E	8	123136641	65.8068	G/A	0.0945669	2.6009e-12	0.06
GWAS_B	8	123513061	66.2279	A/T	0.0901639	1.59358e-09	0.58	GWAS_B,C	GWAS_B,C	GWAS_B,C
GWAS_C	8	123513061	66.2279	A/T	0.0910212	3.65211e-09	0.07	GWAS_B,C	GWAS_B,C	GWAS_B,C
GWAS_C	8	124204457	66.6341	C/T	0.0922924	1.28584e-08	0.1
GWAS_C	8	126725240	67.3827	T/C	0.092985	6.1549e-09	0.05
GWAS-D	8	126865240	67.1359	C/A	0.0909812	1.57657e-08	0.05
GWAS_B	8	128541691	67.6817	A/-	0.0885527	1.50889e-10	0.09
GWAS-E	8	131658091	68.2846	C/T	0.134885	4.62743e-09	0.1
GWAS_E	8	162548722	90.6923	C/T	-0.0831149	9.07934e-09	0.09
GWAS-E	8	163903632	92.4081	A/G	-0.0668541	9.59872e-09	0.05	GWAS_D,E	GWAS_D,E	GWAS_D,E
GWAS-D	8	163908487	92.4234	G/A	-0.0515011	1.15846e-08	0.08	GWAS_D,E	GWAS_D,E	GWAS_D,E
GWAS-D	8	163908850	92.4246	A/T	-0.0839426	6.63641e-09	0.07	GWAS_D,E	GWAS_D,E	GWAS_D,E
GWAS-D	8	163908895	92.4247	C/T	-0.07426	1.82703e-08	0.05	GWAS_D,E	GWAS_D,E	GWAS_D,E
GWAS_E	8	166534381	101.627	A/G	-0.0566751	1.57562e-08	0.1
GWAS_C	8	166898519	103.048	A/C	-0.15456	5.37158e-09	0.09	GWAS_B,C	GWAS_B,C,D	GWAS_B,C,D
GWAS_B	8	166902747	103.062	-----/GGCCG	-0.0752824	7.67196e-09	0.07	GWAS_B,C	GWAS_B,C,D	GWAS_B,C,D
GWAS_B	8	166902788	103.062	T/C	-0.0644302	3.33048e-09	0.09	GWAS_B,C	GWAS_B,C,D	GWAS_B,C,D
GWAS_C	8	166902788	103.062	T/C	-0.0640698	7.43651e-09	0.06	GWAS_B,C	GWAS_B,C,D	GWAS_B,C,D
GWAS_D	8	166912900	102.896	G/C	-0.059612	1.51401e-09	0.08		GWAS_B,C,D	GWAS_B,C,D
GWAS_B	8	167159041	103.878	A/T	-0.154265	2.0161e-08	0.2	GWAS_B,C,E	GWAS_B,C,E	GWAS_B,C,E
GWAS_C	8	167159041	103.878	A/T	-0.157901	2.63913e-08	0.06	GWAS_B,C,E	GWAS_B,C,E	GWAS_B,C,E
GWAS_E	8	167159875	103.681	C/A	-0.0855556	1.445e-08	0.05	GWAS_B,C,E	GWAS_B,C,E	GWAS_B,C,E
GWAS_B	8	167605510	105.084	G/C	-0.120071	2.78099e-08	0.05	GWAS_B,C	GWAS_B,C	GWAS_B,C
GWAS_C	8	167605510	105.084	G/C	-0.12648	1.03545e-08	0.11	GWAS_B,C	GWAS_B,C	GWAS_B,C
GWAS_B	8	167608561	105.092	A/C	-0.072655	6.55017e-09	0.31	GWAS_B,C	GWAS_B,C	GWAS_B,C
GWAS_C	8	167608561	105.092	A/C	-0.0738958	6.26984e-11	0.06	GWAS_B,C	GWAS_B,C	GWAS_B,C
GWAS_D	8	168482413	107.557	----/CTCC	-0.0711876	1.91026e-17	0.06
GWAS_C	8	168933480	109.647	C/A	-0.0673722	3.85184e-13	0.1	GWAS_C,D	GWAS_C,D	GWAS_C,D
GWAS-D	8	168934487	109.451	T/G	-0.0726935	3.63699e-12	0.11	GWAS_C,D	GWAS_C,D	GWAS_C,D
GWAS_C	8	169017092	109.997	G/C	-0.0721283	6.98371e-17	0.06			GWAS_C,D
GWAS_B	8	169410246	111.644	----/TGTC	-0.0712631	9.51016e-12	0.13
GWAS_E	8	169976713	113.818	C/T	-0.0722821	8.86683e-10	0.05
GWAS-E	8	169977934	113.823	A/C	-0.0643764	1.48122e-11	0.12
GWAS_E	8	170287347	115.119	C/G	-0.0636092	4.21432e-13	0.06
GWAS-D	8	171016710	117.933	A/C	-0.0585078	6.51681e-09	0.2
GWAS_E	8	171334544	119.028	A/G	-0.0582177	1.15425e-09	0.26
GWAS_E	8	171585555	120.81	T/G	-0.0589662	1.31135e-11	0.12		GWAS_B,C,D,E	GWAS_B,C,D,E
GWAS_E	8	171595194	120.879	A/T	-0.0616131	9.60982e-11	0.05		GWAS_B,C,D,E	GWAS_B,C,D,E
GWAS_D	8	171607575	120.967	C/T	-0.056818	2.00926e-11	0.05		GWAS_B,C,D,E	GWAS_B,C,D,E
GWAS_B	8	171633470	121.351	----/ATTT	-0.0546965	5.91294e-09	0.18	GWAS_B,C	GWAS_B,C,D,E	GWAS_B,C,D,E
GWAS_C	8	171633470	121.351	----/ATTT	-0.0583521	9.10483e-09	0.07	GWAS_B,C	GWAS_B,C,D,E	GWAS_B,C,D,E
GWAS_C	8	171634557	121.358	C/T	-0.0560369	1.28542e-10	0.1	GWAS_B,C	GWAS_B,C,D,E	GWAS_B,C,D,E
GWAS_C	8	171635411	121.364	T/C	-0.0557711	8.87416e-09	0.11	GWAS_B,C	GWAS_B,C,D,E	GWAS_B,C,D,E
GWAS_D	8	171712342	121.711	C/T	-0.0531113	1.31447e-09	0.06			GWAS_B,C,D
GWAS_B	8	171775116	122.356	G/-	-0.053945	3.92271e-10	0.05			GWAS_B,D
GWAS_B	8	172492922	125.569	A/G	-0.0492726	4.18552e-08	0.06
GWAS-D	9	15360656	26.1862	A/G	0.162163	4.68659e-09	0.64	GWAS_D,E	GWAS_D,E	GWAS_D,E
GWAS-E	9	15361006	26.1867	C/T	0.155218	9.91202e-09	0.07	GWAS_D,E	GWAS_D,E	GWAS_D,E
GWAS_E	9	15980196	27.4737	A/T	0.157426	4.33435e-09	0.12
GWAS-E	9	16263773	28.1517	A/G	0.157793	9.87017e-09	0.33
GWAS_E	9	16317865	28.2877	G/A	0.0856007	1.39611e-15	0.59	GWAS_B,C,D,E	GWAS_B,C,D,E	GWAS_B,C,D,E
GWAS_D	9	16318525	28.2894	G/A	0.0825092	1.10013e-18	0.16	GWAS_B,C,D,E	GWAS_B,C,D,E	GWAS_B,C,D,E
GWAS_B	9	16319195	28.4842	C/A	0.091231	7.64844e-19	0.78	GWAS_B,C,D,E	GWAS_B,C,D,E	GWAS_B,C,D,E
GWAS_C	9	16319195	28.4842	C/A	0.0896493	2.64886e-15	0.15	GWAS_B,C,D,E	GWAS_B,C,D,E	GWAS_B,C,D,E
GWAS_D	9	16319195	28.2911	C/A	0.0887459	1.11942e-14	0.73	GWAS_B,C,D,E	GWAS_B,C,D,E	GWAS_B,C,D,E
GWAS_E	9	16319195	28.2911	C/A	0.0870931	3.96407e-15	0.22	GWAS_B,C,D,E	GWAS_B,C,D,E	GWAS_B,C,D,E
GWAS_B	9	16319362	28.4846	C/T	0.0923713	7.57615e-20	0.05	GWAS_B,C,D,E	GWAS_B,C,D,E	GWAS_B,C,D,E
GWAS_D	9	16319362	28.2916	C/T	0.0878408	3.47874e-15	0.05	GWAS_B,C,D,E	GWAS_B,C,D,E	GWAS_B,C,D,E
GWAS_B	9	16320585	28.4876	G/A	0.108564	7.93833e-14	0.12	GWAS_B,C,D,E	GWAS_B,C,D,E	GWAS_B,C,D,E
GWAS_C	9	16320585	28.4876	G/A	0.104894	9.73074e-17	0.08	GWAS_B,C,D,E	GWAS_B,C,D,E	GWAS_B,C,D,E
GWAS_C	9	16476354	28.9242	T/G	0.0975637	2.70477e-11	0.67	GWAS_C,E	GWAS_C,E	GWAS_C,E
GWAS_E	9	16476354	28.7242	T/G	0.092965	1.76278e-16	0.11	GWAS_C,E	GWAS_C,E	GWAS_C,E
GWAS-D	9	18106990	31.4834	A/G	0.0797392	3.03596e-17	0.05
GWAS_C	9	20570684	35.9907	A/G	0.0627406	5.32807e-05	0.06
GWAS_B	9	45285757	45.3668	A/G	0.106765	1.01894e-09	0.16
GWAS_B	9	48555811	45.434	T/C	0.0873845	3.43348e-20	0.22	GWAS_B,D	GWAS_B,D	GWAS_B,D
GWAS_D	9	48555811	45.234	T/C	0.0686914	3.46954e-08	0.38	GWAS_B,D	GWAS_B,D	GWAS_B,D
GWAS_B	9	65299813	45.7106	G/A	-0.151057	1.44288e-08	0.05
GWAS_C	9	68597056	45.7651	C/T	0.090643	2.14534e-11	0.23
GWAS_C	9	90158412	46.86	A/T	-0.0910678	7.03356e-09	0.05
GWAS_B	9	92018451	47.087	A/G	0.0849434	2.78697e-20	0.1
GWAS_C	9	95055482	47.6918	G/C	0.0722687	1.6348e-08	0.07
GWAS_B	9	96704899	48.1764	A/T	0.0780341	0.000346394	0.17
GWAS_C	9	97432116	48.3901	T/A	0.0877732	2.08534e-07	0.42
GWAS_B	9	98174419	48.6082	T/A	0.0906151	1.01376e-19	0.05
GWAS-D	9	99024047	48.7765	----/AGAC	0.0769363	2.79052e-14	0.05
GWAS_B	9	101791861	49.6229	T/G	0.0815631	1.70912e-12	0.39
GWAS-D	9	105565059	50.8958	T/C	0.0681313	6.00947e-05	0.09
GWAS_E	9	105883227	51.02	G/A	0.0848376	3.97234e-16	0.05
GWAS-E	9	105883244	51.0201	A/G	0.0896903	3.87973e-14	0.05
GWAS_E	9	106016088	51.0719	A/G	0.0911249	1.88588e-13	0.16
GWAS-E	9	106029896	51.0773	A/C	0.0753725	1.24791e-05	0.07
GWAS_E	9	106051436	51.0857	G/A	0.0781418	1.65311e-05	0.45
GWAS-E	9	106172926	51.1331	G/C	0.0771223	1.54987e-12	0.08
GWAS_C	9	109550160	52.6618	A/G	0.134208	5.61788e-11	0.17	GWAS_C,D,E	GWAS_C,D,E	GWAS_C,D,E
GWAS_E	9	109550160	52.4618	A/G	0.126016	4.99562e-11	0.11	GWAS_C,D,E	GWAS_C,D,E	GWAS_C,D,E
GWAS-D	9	109550676	52.462	A/C	0.102552	1.93125e-09	0.05	GWAS_C,D,E	GWAS_C,D,E	GWAS_C,D,E
GWAS-D	9	109550918	52.4621	G/T	0.10804	2.94484e-09	0.13	GWAS_C,D,E	GWAS_C,D,E	GWAS_C,D,E
GWAS-D	9	109600043	52.4815	A/G	0.07356	4.89918e-11	0.05		GWAS_C,D,E	GWAS_C,D,E
GWAS_B	9	110070816	52.8678	G/C	0.13896	5.15859e-09	0.09
GWAS_B	9	110460467	53.022	G/C	0.101125	1.09268e-08	0.06		GWAS_B,C	GWAS_B,C
GWAS_C	9	110476676	53.0284	G/A	0.105466	1.65128e-13	0.06		GWAS_B,C	GWAS_B,C
GWAS_C	9	110479687	53.0296	G/A	0.117813	5.54322e-12	0.06		GWAS_B,C	GWAS_B,C
GWAS-D	9	110772302	52.8861	T/C	0.0898991	1.28204e-08	0.09	GWAS_D,E	GWAS_D,E	GWAS_B,D,E
GWAS-E	9	110777368	52.8873	A/G	0.0921076	6.68827e-09	0.07	GWAS_D,E	GWAS_D,E	GWAS_B,D,E
GWAS_B	9	110849395	53.1625	C/A	0.108777	3.21309e-10	0.31			GWAS_B,D,E
GWAS_C	9	111632174	53.4174	T/A	0.150339	3.23439e-10	0.12
GWAS_D	9	111874172	53.2278	A/C	0.0917902	2.57283e-09	0.28
GWAS-D	9	111875621	53.2284	T/C	0.0809249	5.59481e-09	0.09
GWAS_E	9	112003752	53.2758	C/A	0.0842696	3.01386e-11	0.06		GWAS_C,E	GWAS_C,E
GWAS_C	9	112030772	53.5473	T/C	0.136773	6.88179e-12	0.16		GWAS_C,E	GWAS_C,E
GWAS_C	9	114560001	54.9226	CNV-	0.0966973	2.87518e-14	0.05
GWAS_C	9	114570001	54.9272	CNV-	0.0915296	5.92876e-13	0.07
GWAS_E	9	116351705	55.5403	T/C	0.0831259	5.87507e-10	0.13
GWAS-E	9	116351738	55.5403	C/T	0.084905	2.95165e-09	0.13
GWAS_B	9	118179273	56.5743	C/-	0.0944931	1.39982e-10	0.12	GWAS_B,D	GWAS_B,D,E	GWAS_B,D,E
GWAS_D	9	118179273	56.3743	C/-	0.0967752	1.29752e-10	0.07	GWAS_B,D	GWAS_B,D,E	GWAS_B,D,E
GWAS_D	9	118179505	56.3744	C/G	0.0815349	1.11495e-08	0.06	GWAS_B,D	GWAS_B,D,E	GWAS_B,D,E
GWAS_E	9	118215798	56.391	C/T	0.0843562	3.2222e-09	0.08		GWAS_B,D,E	GWAS_B,D,E
GWAS_B	9	125842489	60.1888	A/T	0.107783	1.91528e-08	0.05
GWAS_E	9	139547728	71.871	C/G	-0.116114	3.38776e-08	0.32
GWAS_E	10	2037799	-1.60838	C/A	-0.125062	2.46661e-09	0.14	GWAS_B,D,E	GWAS_B,D,E	GWAS_B,D,E
GWAS_B	10	2037905	-0.921964	C/T	-0.136046	1.40522e-08	0.47	GWAS_B,D,E	GWAS_B,D,E	GWAS_B,D,E
GWAS_D	10	2037905	-1.60802	C/T	-0.142688	1.31273e-08	0.46	GWAS_B,D,E	GWAS_B,D,E	GWAS_B,D,E
GWAS_D	10	2070617	-1.49741	G/A	-0.0996395	1.18462e-08	0.25		GWAS_B,D,E	GWAS_B,D,E
GWAS_E	10	3058814	2.11113	C/T	-0.130808	2.78295e-10	0.12		GWAS_C,E	GWAS_C,E
GWAS_C	10	3090835	2.42448	G/A	-0.123623	1.12418e-08	0.75	GWAS_C,E	GWAS_C,E	GWAS_C,E
GWAS_E	10	3090835	2.22448	G/A	-0.13457	6.1618e-10	0.47	GWAS_C,E	GWAS_C,E	GWAS_C,E
GWAS_C	10	3459843	3.73067	G/A	-0.152629	8.5425e-09	0.11
GWAS_B	10	29626724	35.9492	G/A	0.0618366	7.01017e-09	0.53	GWAS_B,C,D	GWAS_B,C,D	GWAS_B,C,D
GWAS_C	10	29626724	35.9492	G/A	0.0710275	1.71439e-09	0.13	GWAS_B,C,D	GWAS_B,C,D	GWAS_B,C,D
GWAS_D	10	29626724	35.7492	G/A	0.0571462	3.49271e-09	0.1	GWAS_B,C,D	GWAS_B,C,D	GWAS_B,C,D
GWAS_B	10	29626853	35.9492	C/A	0.05731	1.71228e-08	0.08	GWAS_B,C,D	GWAS_B,C,D	GWAS_B,C,D
GWAS-D	10	30448714	35.7828	-----/GCATG	0.0706537	1.0908e-08	0.05
GWAS_E	10	31004416	35.8051	A/C	0.0546999	3.54598e-09	0.09
GWAS-D	10	31727144	35.8319	G/A	0.077118	2.90925e-09	0.4
GWAS_C	10	32700001	36.0681	CNV-	0.0844412	4.49086e-09	0.09
GWAS-E	10	56162735	36.2516	T/C	0.053951	2.09632e-09	0.07
GWAS_D	10	62065935	36.3573	T/C	0.0564381	2.20503e-09	0.18
GWAS-E	10	64647379	36.4089	G/A	0.0565882	5.71667e-09	0.53
GWAS_C	10	64841090	36.6316	A/G	0.0740497	3.20369e-09	0.11
GWAS_C	10	64984512	36.6378	G/A	0.0559577	6.89884e-09	0.08
GWAS_C	10	70976147	36.8967	C/T	0.0721161	7.71934e-09	0.1
GWAS-E	10	71490516	36.7244	A/G	0.0532102	5.18388e-09	0.06
GWAS_C	10	88156224	41.2457	G/A	0.0965663	2.37093e-09	0.05
GWAS_B	10	133407270	57.1091	A/G	0.050474	2.02686e-06	0.15
GWAS-E	10	134433222	58.2341	C/T	0.0552671	5.88423e-12	0.05		GWAS_D,E	GWAS_C,D,E
GWAS-D	10	134458658	58.2773	C/-	0.0633561	3.64926e-13	0.17		GWAS_C,D,E	GWAS_C,D,E
GWAS_C	10	134501142	58.5495	C/T	0.0511157	4.39519e-06	0.17	GWAS_C,D,E	GWAS_C,D,E	GWAS_C,D,E
GWAS_E	10	134501142	58.3495	C/T	0.0574668	4.37451e-08	0.77	GWAS_C,D,E	GWAS_C,D,E	GWAS_C,D,E
GWAS-D	10	134503650	58.3538	G/A	0.0596544	5.05566e-09	0.39	GWAS_C,D,E	GWAS_C,D,E	GWAS_C,D,E
GWAS_B	10	134719210	58.92	-------/AGTCCGT	0.0512018	3.87178e-07	0.06			GWAS_B,C,E
GWAS_C	10	134790977	59.042	C/A	0.0498338	2.5549e-07	0.48	GWAS_C,E	GWAS_C,D,E	GWAS_B,C,D,E
GWAS_E	10	134790977	58.842	C/A	0.059017	8.59809e-12	0.06	GWAS_C,E	GWAS_C,D,E	GWAS_B, C, D,E
GWAS-D	10	134829724	58.9078	G/C	0.0851913	6.13288e-13	0.06		GWAS_C,D,E	GWAS_C,D,E
GWAS_B	10	136106271	61.277	A/G	0.0471327	1.22173e-06	0.06	GWAS_B,D	GWAS_B,D	GWAS_B,D
GWAS_D	10	136106271	61.077	A/G	0.0563067	1.73262e-11	0.07	GWAS_B,D	GWAS_B,D	GWAS_B,D
GWAS-D	10	138663027	66.0814	C/T	0.0570597	1.2987e-11	0.05
GWAS-E	10	143068936	78.3923	A/C	0.0540333	3.16825e-08	0.05
GWAS_B	10	144686907	82.2105	-----/CAGCA	0.070372	1.03833e-09	0.05	GWAS_B,C,D	GWAS_B,C,D	GWAS_B,C,D
GWAS_D	10	144687474	82.0124	A/G	0.0625449	2.84308e-08	0.09	GWAS_B,C,D	GWAS_B,C,D	GWAS_B,C,D
GWAS_B	10	144688391	82.2155	T/A	0.0609546	5.08131e-09	0.23	GWAS_B,C,D	GWAS_B,C,D	GWAS_B,C,D
GWAS_C	10	144688391	82.2155	T/A	0.0585771	6.02386e-09	0.09	GWAS_B,C,D	GWAS_B,C,D	GWAS_B,C,D
GWAS_C	10	144932706	83.0331	A/C	0.106958	9.86586e-10	0.13			GWAS_B,C
GWAS_B	10	145019679	83.3461	G/T	0.0934222	5.64165e-09	0.08			GWAS_B,C
GWAS_C	10	145174052	83.9538	C/A	0.091529	9.96246e-09	0.07	GWAS_B,C	GWAS_B,C	GWAS_B,C
GWAS_B	10	145177166	83.9661	A/G	0.0597445	3.88102e-12	0.1	GWAS_B,C	GWAS_B,C	GWAS_B,C
GWAS_C	10	146174292	87.8916	-/+	0.0882194	2.21294e-09	0.45		GWAS_B,C	GWAS_B,C
GWAS_B	10	146186885	87.9412	G/A	0.0798842	2.92509e-11	0.05		GWAS_B,C	GWAS_B,C
GWAS_B	10	146569697	89.4482	CCT/---	0.123997	1.39444e-09	0.14

## Sheet: Table S7 RMIP sample size
Table S7. Effect of number of resample data sets used to compute resample model inclusion probability (RMIP) on proportion of associations matching between samples. A common updated data set was resampled 100, 200, or 500 times; GWAS was conducted on chromosomes 3 and 10 for each data set; RMIP computed for each collection of resamples, and the proportion of SNPs with RMIP ≥ 0.05 or RMIP ≥ 0.25 a…
Chromosome	Number of resampling data sets	GWAS Comparisons	RMIP≥0.05				RMIP≥0.25
			No. of all significant SNPs	Proportion of overlaped SNPs (%)			No. of all significant SNPs	Proportion of overlaped SNPs (%)
				10-kb window	100-kb window	200-kb window		10-kb window	100-kb window	200-kb window
Chr.3	100	E1 vs. E2	65 (31,34)	86	88	88	10 (5,5)	80	80	80
		E1 vs. E3	66 (31,35)	74	77	77	9 (5,4)	89	89	89
		E1 vs. E4	66 (31,35)	80	85	85	10 (5,5)	80	80	80
		E1 vs. E5	70 (31,39)	84	87	89	10 (5,5)	100	100	100
		E2 vs. E3	69 (34,35)	84	84	84	9 (5,4)	89	89	89
		E2 vs. E4	69 (34,35)	83	87	87	10 (5,5)	100	100	100
		E2 vs. E5	73 (34,39)	84	85	86	10 (5,5)	80	80	80
		E3 vs. E4	70 (35,35)	79	83	84	9 (4,5)	89	89	89
		E3 vs. E5	74 (35,39)	74	74	76	9 (4,5)	89	89	89
		E4 vs. E5	74 (35,39)	77	77	78	10 (5,5)	80	80	80
		Average		81	83	83		88	88	88
	200	E1 vs. E2	62(30,32)	94	94	94	9 (4,5)	89	89	89
		E1 vs. E3	62(30,32)	85	85	87	9 (4,5)	89	89	89
		E1 vs. E4	62(30,32)	89	89	89	8 (4,4)	100	100	100
		E1 vs. E5	64 (30,34)	88	89	89	9 (4,5)	89	89	89
		E2 vs. E3	64 (32,32)	89	89	91	10 (5,5)	80	80	80
		E2 vs. E4	64 (32,32)	92	92	92	9 (5,4)	89	89	89
		E2 vs. E5	66(32,34)	94	95	95	10 (5,5)	80	80	80
		E3 vs. E4	64 (32,32)	84	84	86	9 (5,4)	89	89	89
		E3 vs. E5	66(32,34)	83	85	86	10 (5,5)	100	100	100
		E4 vs. E5	66(32,34)	89	91	91	9 (4,5)	89	89	89
		Average		89	89	90		89	89	89
	500	E1 vs. E2	61(31,30)	95	95	95	8(4,4)	100	100	100
		E1 vs. E3	62(31,31)	98	98	98	8(4,4)	100	100	100
		E1 vs. E4	63(31,32)	94	95	95	8(4,4)	100	100	100
		E1 vs. E5	62(31,31)	97	98	98	8(4,4)	100	100	100
		E2 vs. E3	61 (30,31)	97	97	97	8(4,4)	100	100	100
		E2 vs. E4	62 (30,32)	95	97	97	8(4,4)	100	100	100
		E2 vs. E5	61 (30,31)	95	97	97	8(4,4)	100	100	100
		E3 vs. E4	63(31,32)	95	97	97	8(4,4)	100	100	100
		E3 vs. E5	62(31,31)	98	100	100	8(4,4)	100	100	100
		E4 vs. E5	63(32,31)	97	97	97	8(4,4)	100	100	100
		Average		96	97	97		100	100	100
Chr.10	100	E1 vs. E2	22 (11,11)	68	77	77	6 (3,3)	100	100	100
		E1 vs. E3	21 (11,10)	71	76	81	6 (3,3)	100	100	100
		E1 vs. E4	21 (11,10)	71	76	76	6 (3,3)	100	100	100
		E1 vs. E5	24 (11,13)	63	71	75	6 (3,3)	100	100	100
		E2 vs. E3	21 (11,10)	76	81	86	6 (3,3)	100	100	100
		E2 vs. E4	21 (11,10)	76	81	81	6 (3,3)	100	100	100
		E2 vs. E5	24 (11,13)	75	75	83	6 (3,3)	100	100	100
		E3 vs. E4	20 (10,10)	80	80	85	6 (3,3)	100	100	100
		E3 vs. E5	23 (10,13)	78	83	87	6 (3,3)	100	100	100
		E4 vs. E5	23 (10,13)	61	65	70	6 (3,3)	100	100	100
		Average		72	77	80		100	100	100
	200	E1 vs. E2	20(9,11)	80	85	90	6 (3,3)	100	100	100
		E1 vs. E3	21(9,12)	76	76	81	6 (3,3)	100	100	100
		E1 vs. E4	21(9,12)	76	76	81	6 (3,3)	100	100	100
		E1 vs. E5	21(9,12)	86	86	90	6 (3,3)	100	100	100
		E2 vs. E3	23 (11,12)	78	83	87	6 (3,3)	100	100	100
		E2 vs. E4	23 (11,12)	78	83	83	6 (3,3)	100	100	100
		E2 vs. E5	23 (11,12)	87	91	91	6 (3,3)	100	100	100
		E3 vs. E4	24 (12,12)	75	75	79	6 (3,3)	100	100	100
		E3 vs. E5	24 (12,12)	83	83	88	6 (3,3)	100	100	100
		E4 vs. E5	24 (12,12)	92	92	92	6 (3,3)	100	100	100
		Average		81	83	86		100	100	100
	500	E1 vs. E2	21(10,11)	95	95	95	6 (3,3)	100	100	100
		E1 vs. E3	20(10,10)	90	90	90	6 (3,3)	100	100	100
		E1 vs. E4	20(10,10)	100	100	100	6 (3,3)	100	100	100
		E1 vs. E5	22(10,12)	91	91	91	6 (3,3)	100	100	100
		E2 vs. E3	21 (11,10)	95	95	95	6 (3,3)	100	100	100
		E2 vs. E4	21 (11,10)	95	95	95	6 (3,3)	100	100	100
		E2 vs. E5	23 (11,12)	96	96	96	6 (3,3)	100	100	100
		E3 vs. E4	20(10,10)	90	90	90	6 (3,3)	100	100	100
		E3 vs. E5	22(10,12)	91	91	91	6 (3,3)	100	100	100
		E4 vs. E5	22(10,12)	91	91	91	6 (3,3)	100	100	100
		Average		93	93	93		100	100	100

## Sheet: Table S8 Candidate genes
Table S8 Candidate genes predicted to be related to disease resistance.
Gene ID	Homolog	Associated functions in disease resistance	Reference
GRMZM5G806839	AP2 domain containing protein	AP2 domain containing proteins response to various types of biotic and environmental stress.	[1, 2]
GRMZM2G022627	Transducin/WD40 repeat-like superfamily protein	WD40-repeat proteins play vital roles in assembling protein-protein / DNA/ RNA complexes and are involved in autophagy, apoptosis, and several human diseases.	[3, 4]
GRMZM2G463580	Leucine-rich repeat transmembrane protein kinase	1. An LRR-PK gene Xa21 confers resistance to a broad-spectrum immunity to the Gram-negative bacterial pathogen Xanthomonas oryzae pv.oryzae in rice;	[5-8]
		2. An LRR-PK FLS2 is involved in the perception of the bacterial elicitor flagellin in Arabidopsis.
		3. Arabidopsis elongation factor Tu receptor (EFR) triggers resistance to subsequent infection with pathogenic bacteria.
GRMZM2G132936	RNA recognition motif (RRM)-containing protein	Mutation of a putative RNA-binding protein partially suppresses the autoimmune phenotypes of suppressor of npr1-1 in Arabidopsis.	[9]
GRMZM2G074572	Stomatal cytokinesis defective 1 (SCD1)	SCD1 was reported as a negative regulator of basal resistance against bacteria in Arabidopsis.	[10]
GRMZM2G127342	Lysine histidine transporter 1 (LHT1)	Knock out of LHT1 enhances disease resistance to a broad spectrum of pathogens in Arabidopsis.	[11]
GRMZM2G325612	Cytokinin oxidase 5	1.Cytokinin confers protection to Arabidopsis against infection with Pto;	[12, 13]
		2. Overexpression of cytokinin oxidase enhanced susceptibility of Arabidopsis to infection by pathogens.
GRMZM2G099363	Caffeoyl-CoA O-methyltransferase (CCoAOMT)	1.CCoAOMT has been reported to play a role in rapid defense response to form cell wall bound-ferulic polymers;	[14-16]
		2. Down regulation of CCoAOMT leads to reduced lignin production in maize straw.
GRMZM2G402015	Plant U-box 13, spotted leaf 11	1.The rice spotted leaf11 mutant confers enhanced, non race-specific resistance to rice fungal and bacterial pathogens;	[17-20]
		2.The plant U-box 13 is a convergence point of defense and flowering signaling in plants;
		3. The U-Box protein is required for efficient activation of defense response in Tobacco and Tomato.
GRMZM2G068465	Cytochrome P450	1.Cytochrome P450 gene mutant enhanced susceptibility to necrotrophic fungi in Arabidopsis;	[21-24]
		2.Cytochrome P450 PAD3 contributes to innate immunity to aphids in Arabidopsis;
		3.Cytochrome P450 gene is involved in defense response to Xylella fastidiosa infection in grapevines.
GRMZM2G063972	Heat Shock Protein (HSP) DnaJ	1. HSPs play critical roles in stress responses;	[25-28]
		2. Resistance proteins have been reported as client proteins of HSPs;
		3. The mutations of HSP genes affect disease resistance in Arabidopsis;
		4. Silencing HSP gene affects disease resistance in Nicotiana benthamiana.
References
1	Liu Q, Kasuga M, Sakuma Y, Abe H, Miura S, Yamaguchi-Shinozaki K, Shinozaki K: Two transcription factors, DREB1 and DREB2, with an EREBP/AP2 DNA binding domain separate two cellular signal transduction pathways in drought- and low-temperature-responsive gene expression, respectively, in Arabidopsis. Plant Cell 1998, 10(8):1391-1406.
2	Dietz KJ, Vogel MO, Viehhauser A: AP2/EREBP transcription factors are part of gene regulatory networks and integrate metabolic, hormonal and environmental signals in stress acclimation and retrograde signalling. Protoplasma 2010, 245(1-4):3-14.
3	Li D, Roberts R: WD-repeat proteins: structure characteristics, biological function, and their involvement in human diseases. Cell Mol Life Sci 2001, 58(14):2085-2097.
4	Smith TF, Gaitatzes C, Saxena K, Neer EJ: The WD repeat: a common architecture for diverse functions. Trends Biochem Sci 1999, 24(5):181-185.
5	Song WY, Wang GL, Chen LL, Kim HS, Pi LY, Holsten T, Gardner J, Wang B, Zhai WX, Zhu LH et al: A Receptor Kinase-Like Protein Encoded by the Rice Disease Resistance Gene, Xa21. Science 1995, 270(5243):1804-1806.
6	Park CJ, Ronald PC: Cleavage and nuclear localization of the rice XA21 immune receptor. Nat Commun 2012, 3.
7	Gomez-Gomez L, Boller T: FLS2: An LRR receptor-like kinase involved in the perception of the bacterial elicitor flagellin in Arabidopsis. Mol Cell 2000, 5(6):1003-1011.
8	Kunze G, Zipfel C, Robatzek S, Niehaus K, Boller T, Felix G: The N terminus of bacterial elongation factor Tu elicits innate immunity in Arabidopsis plants. Plant Cell 2004, 16(12):3496-3507.
9	Monaghan J, Xu F, Xu SH, Zhang YL, Li X: Two Putative RNA-Binding Proteins Function with Unequal Genetic Redundancy in the MOS4-Associated Complex. Plant Physiol 2010, 154(4):1783-1793.
10	Korasick DA, McMichael C, Walker KA, Anderson JC, Bednarek SY, Heese A: Novel Functions of Stomatal Cytokinesis-Defective 1 (SCD1) in Innate Immune Responses against Bacteria. J Biol Chem 2010, 285(30):23340-23348.
11	Liu GS, Ji YY, Bhuiyan NH, Pilot G, Selvaraj G, Zou JT, Wei YD: Amino Acid Homeostasis Modulates Salicylic Acid-Associated Redox Status and Defense Responses in Arabidopsis. Plant Cell 2010, 22(11):3845-3863.
12	Choi J, Huh SU, Kojima M, Sakakibara H, Paek KH, Hwang I: The Cytokinin-Activated Transcription Factor ARR2 Promotes Plant Immunity via TGA3/NPR1-Dependent Salicylic Acid Signaling in Arabidopsis. Dev Cell 2010, 19(2):284-295.
13	Naseem M, Dandekar T: The Role of Auxin-Cytokinin Antagonism in Plant-Pathogen Interactions. Plos Pathog 2012, 8(11).
14	Pakusch A-E, Kneusel RE, Matern U: < i> S</i>-adenosyl-l-methionine:< i> trans</i>-caffeoyl-coenzyme A 3-< i> O</i>-methyltransferase from elicitor-treated parsley cell suspension cultures. Archives of biochemistry and biophysics 1989, 271(2):488-494.
15	Schmitt D, Pakusch AE, Matern U: Molecular-Cloning, Induction, and Taxonomic Distribution of Caffeoyl-Coa 3-O-Methyltransferase, an Enzyme Involved in Disease Resistance. J Biol Chem 1991, 266(26):17416-17423.
16	Li XY, Chen WJ, Zhao Y, Xiang Y, Jiang HY, Zhu SW, Cheng BJ: Downregulation of caffeoyl-CoA O-methyltransferase (CCoAOMT) by RNA interference leads to reduced lignin production in maize straw. Genet Mol Biol 2013, 36(4):540-U230.
17	Yin Z, Chen J, Zeng L, Goh M, Leung H, Khush GS, Wang G-L: Characterizing rice lesion mimic mutants and identifying a mutant with broad-spectrum resistance to rice blast and bacterial blight. Mol Plant Microbe In 2000, 13(8):869-876.
18	Zeng L-R, Qu S, Bordeos A, Yang C, Baraoidan M, Yan H, Xie Q, Nahm BH, Leung H, Wang G-L: Spotted leaf11, a negative regulator of plant cell death and defense, encodes a U-box/armadillo repeat protein endowed with E3 ubiquitin ligase activity. The Plant Cell Online 2004, 16(10):2795-2808.
19	Liu JL, Li W, Ning YS, Shirsekar G, Cai YH, Wang XL, Dai LY, Wang ZL, Liu WD, Wang GL: The U-Box E3 Ligase SPL11/PUB13 Is a Convergence Point of Defense and Flowering Signaling in Plants. Plant Physiol 2012, 160(1):28-37.
20	Gonzalez-Lamothe R, Tsitsigiannis DI, Ludwig AA, Panicot M, Shirasu K, Jones JDG: The U-Box protein CMPG1 is required for efficient activation of defense mechanisms triggered by multiple resistance genes in tobacco and tomato. Plant Cell 2006, 18(4):1067-1083.
21	Zhou N, Tootle TL, Glazebrook J: Arabidopsis PAD3, a gene required for camalexin biosynthesis, encodes a putative cytochrome P450 monooxygenase. Plant Cell 1999, 11(12):2419-2428.
22	Ferrari S, Plotnikova JM, De Lorenzo G, Ausubel FM: Arabidopsis local resistance to Botrytis cinerea involves salicylic acid and camalexin and requires EDS4 and PAD2, but not SID2, EDS5 or PAD4. Plant J 2003, 35(2):193-205.
23	Prince DC, Drurey C, Zipfel C, Hogenhout S: The leucine-rich repeat receptor-like kinase BAK1 and the cytochrome P450 PAD3 contribute to innate immunity to aphids in Arabidopsis. Plant Physiol 2014:pp. 114.235598.
24	Cheng DW, Lin H, Takahashi Y, Walker MA, Civerolo EL, Stenger DC: Transcriptional regulation of the grape cytochrome P450 monooxygenase gene CYP736B expression in response to Xylella fastidiosa infection. Bmc Plant Biol 2010, 10.
25	Wang WX, Vinocur B, Shoseyov O, Altman A: Role of plant heat-shock proteins and molecular chaperones in the abiotic stress response. Trends Plant Sci 2004, 9(5):244-252.
26	Hubert DA, He YJ, McNulty BC, Tornero P, Dangl JL: Specific Arabidopsis HSP90.2 alleles recapitulate RAR1 cochaperone function in plant NB-LRR disease resistance protein regulation. P Natl Acad Sci USA 2009, 106(24):9556-9563.
27	Hubert DA, Tornero P, Belkhadir Y, Krishna P, Takahashi A, Shirasu K, Dangl JL: Cytosolic HSP90 associates with and modulates the Arabidopsis RPM1 disease resistance protein. Embo J 2003, 22(21):5679-5689.
28	Kanzaki H, Saitoh H, Ito A, Fujisawa S, Kamoun S, Katou S, Yoshioka H, Terauchi R: Cytosolic HSP90 and HSP70 are essential components of INF1-mediated hypersensitive response and non-host resistance to Pseudomonas cichorii in Nicotiana benthamiana. Mol Plant Pathol 2003, 4(5):383-391.
